# Supplementary material for: Functional network organization is locally atypical in children, adolescents, and young adults with congenital heart disease
Source: Neuroimage Clin. 2026 Feb 13;49:103965. doi: 10.1016/j.nicl.2026.103965 (PMC12926604; doi:10.1016/j.nicl.2026.103965)
Supplement: Supplementary Data 2 [file mmc2.csv]

NeuroCog	Region	measure	coeff graph	graph p	coeff chd	chd p	coeff interaction	interaction_p	NetworkType
NIHTB_DCCS_AgeCorrectedSS	WholeBrain	global efficiency	-3.4563002356704176	0.1388468911209658	-6.126753372894965	0.0424535886152587	2.567256203572774	0.4696330382105542	Relative
NIHTB_Flanker_AgeCorrectedSS	WholeBrain	global efficiency	-0.4064175585171377	0.8453940860244341	-5.071286271405381	0.0607338028441856	0.8487283637379988	0.7895869482268898	Relative
NIHTB_ListSorting_AgeCorrectedSS	WholeBrain	global efficiency	-2.5639768497297672	0.2381917598998441	-3.4261649518330435	0.2251443954627588	6.312919009741102	0.0586930574308784	Relative
BRIEF-P_Inhibit_T	WholeBrain	global efficiency	-0.126741864393112	0.912113412517558	2.8178293542230595	0.0871387227275103	0.1167737022731667	0.9501614522204236	Relative
BRIEF-P_WorkingMemory_T	WholeBrain	global efficiency	-1.670837880655434	0.3625768658286918	7.504144253837919	0.0049143170688201	-1.8908050383341208	0.5259994855923609	Relative
BRIEF-P_Shift_T	WholeBrain	global efficiency	0.9974648318707462	0.5422963279787645	4.449770009964082	0.0583312141804487	-0.9513813504036582	0.7207247401180423	Relative
WISC_DigitSpan_ss	WholeBrain	global efficiency	-0.036560510352548	0.939545176666462	-1.2116576869286106	0.0809049219627906	0.3327319449274446	0.6711535185188824	Relative
NIHTB_FluidComposite_AgeCorrectedSS	WholeBrain	global efficiency	-3.2056770801007723	0.2821107933894069	-8.765951274390671	0.0277299885932312	2.1611278449144558	0.641599718739519	Relative
NIHTB_CrystallizedComposite_AgeCorrectedSS	WholeBrain	global efficiency	2.0013981706877617	0.3626410161021126	-10.705346382314872	0.0003260302854967	-2.905503035488201	0.3876166988105562	Relative
NIHTB_DCCS_AgeCorrectedSS	WholeBrain	assortativity	-2.222830543615587	0.2914715706018724	-6.703441563089225	0.025029905646711	0.4301688344607209	0.8982796500381709	Relative
NIHTB_Flanker_AgeCorrectedSS	WholeBrain	assortativity	-2.442462087731662	0.1921071709332318	-5.038578018556748	0.0569571787062944	2.7118950495827705	0.3646919108756742	Relative
NIHTB_ListSorting_AgeCorrectedSS	WholeBrain	assortativity	-1.9970886241335752	0.3132652706648531	-3.128310642612882	0.2656802296801591	2.132568827831972	0.5007589863230317	Relative
BRIEF-P_Inhibit_T	WholeBrain	assortativity	-1.0059559595284293	0.4087721221600382	2.7348509946324864	0.0913535466709543	0.4581389171488624	0.8211271527634252	Relative
BRIEF-P_WorkingMemory_T	WholeBrain	assortativity	-1.4153476827621383	0.4698798549542929	6.204642573017442	0.0182858016439808	-2.262345065037428	0.4883549510184578	Relative
BRIEF-P_Shift_T	WholeBrain	assortativity	-2.046934774209758	0.2381698710298191	4.594875459228392	0.0468055973040808	2.1450304659455357	0.4572557360486603	Relative
WISC_DigitSpan_ss	WholeBrain	assortativity	-0.4125012274155599	0.4259441071602353	-1.0935695327081485	0.1073732587787126	1.146161227241236	0.1816017099873429	Relative
NIHTB_FluidComposite_AgeCorrectedSS	WholeBrain	assortativity	-5.484703529682196	0.0399699077331019	-9.330199839807648	0.0158325380002369	6.158827184324175	0.1690793288309563	Relative
NIHTB_CrystallizedComposite_AgeCorrectedSS	WholeBrain	assortativity	-3.972274082191028	0.0444249408330383	-10.55554928498628	0.0002669642846938	4.109024096923852	0.2025638830718898	Relative
NIHTB_DCCS_AgeCorrectedSS	WholeBrain	density	-2.837604726429777	0.1422226396130646	-6.131819951145835	0.0453159398133866	2.6782773723160864	0.3906539360956943	Relative
NIHTB_Flanker_AgeCorrectedSS	WholeBrain	density	-2.220228259757916	0.1964020119388961	-4.758539528578603	0.0802154969227406	2.7075531583943264	0.3296254510518852	Relative
NIHTB_ListSorting_AgeCorrectedSS	WholeBrain	density	-1.4637032732346742	0.4188822328987879	-3.530570749690255	0.2229395770785471	3.876218583709511	0.1905810613079119	Relative
BRIEF-P_Inhibit_T	WholeBrain	density	-1.223759678452396	0.2328150565294403	3.1370968592172592	0.0568873285292373	0.7576680766478767	0.6479292417226755	Relative
BRIEF-P_WorkingMemory_T	WholeBrain	density	-1.312695234291157	0.4237296044561587	7.763426568602837	0.0038099850894842	-2.403843324895	0.3672905420904274	Relative
BRIEF-P_Shift_T	WholeBrain	density	-0.2717278601576488	0.8531560121539468	4.913578462444868	0.0384404799531366	-0.8645192939955523	0.7169735556444554	Relative
WISC_DigitSpan_ss	WholeBrain	density	-0.0459919713728239	0.9159682335369204	-1.1464981867440862	0.1011113862743001	0.0120434633869767	0.9863561521826028	Relative
NIHTB_FluidComposite_AgeCorrectedSS	WholeBrain	density	-3.6833621058144175	0.1344503768304393	-8.48491503316418	0.0343502480194048	2.9640780318085787	0.4591596471661994	Relative
NIHTB_CrystallizedComposite_AgeCorrectedSS	WholeBrain	density	-0.400686305514005	0.8258571301492257	-10.154239725773076	0.0007944411582958	-0.9112836998714918	0.7592990701423741	Relative
NIHTB_DCCS_AgeCorrectedSS	WholeBrain	modularity	-0.380314871575254	0.8461778636182995	-6.910492611477345	0.0230575642461466	-0.5879386370885417	0.8444930272178305	Relative
NIHTB_Flanker_AgeCorrectedSS	WholeBrain	modularity	4.465274528452323	0.0090164356462037	-5.069641492408719	0.0517040466351768	-6.43966072009421	0.0136201743469999	Relative
NIHTB_ListSorting_AgeCorrectedSS	WholeBrain	modularity	-0.0817067174255949	0.964544110166561	-3.3213990403904603	0.2435015637613028	-0.9528330486956051	0.7347629397524744	Relative
BRIEF-P_Inhibit_T	WholeBrain	modularity	0.4640760014810721	0.6241228043919167	2.6141021510634257	0.1071369083027338	-1.7336699400877278	0.2918675002184612	Relative
BRIEF-P_WorkingMemory_T	WholeBrain	modularity	0.5308042153321293	0.7319296197059731	6.609172091049048	0.0138449074061576	-0.837443651433079	0.7549844004024872	Relative
BRIEF-P_Shift_T	WholeBrain	modularity	0.6442912048200103	0.6354119689566207	4.713799406224164	0.0438801120073816	-0.1868788168253854	0.93666752095578	Relative
WISC_DigitSpan_ss	WholeBrain	modularity	0.302469983220118	0.4538444648382043	-1.0964607987340742	0.1100391120668446	-0.0007670648181345	0.9991178088358534	Relative
NIHTB_FluidComposite_AgeCorrectedSS	WholeBrain	modularity	3.0434972093016954	0.2211195400611883	-9.368075629197955	0.0170708481690507	-4.544348741657112	0.2395237333806036	Relative
NIHTB_CrystallizedComposite_AgeCorrectedSS	WholeBrain	modularity	2.463117574874667	0.1777040243905586	-10.04970979800018	0.0006062484776905	-0.3890100832389734	0.8890621409548193	Relative
NIHTB_DCCS_AgeCorrectedSS	WholeBrain	transitivity	-1.532431888098589	0.4248949559819841	-7.015337942724585	0.0195477763405391	4.182036767420713	0.14825863762075	Relative
NIHTB_Flanker_AgeCorrectedSS	WholeBrain	transitivity	-2.1026901546564067	0.2181272516486753	-5.200335713308746	0.0502987739610188	3.8284456256131087	0.1359533407797002	Relative
NIHTB_ListSorting_AgeCorrectedSS	WholeBrain	transitivity	-0.3186905965568218	0.8606115093983184	-3.077915725085509	0.2792189751473654	0.0558479290707335	0.983739452457586	Relative
BRIEF-P_Inhibit_T	WholeBrain	transitivity	-1.754098101292984	0.0751404805625366	3.050861341511196	0.0541718777235431	0.3866812051817035	0.8103763854709011	Relative
BRIEF-P_WorkingMemory_T	WholeBrain	transitivity	-1.2988324305682888	0.4210245821567543	6.926059942622067	0.0087672868719047	-1.090221950554368	0.6820721924508086	Relative
BRIEF-P_Shift_T	WholeBrain	transitivity	-1.7493747729791402	0.2125630002870539	4.9617486052774105	0.0292032687918634	-1.062496551405512	0.6451941963398704	Relative
WISC_DigitSpan_ss	WholeBrain	transitivity	-0.2131609083578218	0.6158739432797484	-1.0931789128449263	0.1059839787956006	-0.4937149388141097	0.4763877857149418	Relative
NIHTB_FluidComposite_AgeCorrectedSS	WholeBrain	transitivity	-2.5762186244506924	0.2936082226297374	-9.562998698859795	0.0149021686551825	4.70663541439657	0.2167607983686763	Relative
NIHTB_CrystallizedComposite_AgeCorrectedSS	WholeBrain	transitivity	-3.595700215792182	0.0460040694220185	-10.317117230198605	0.0003984679414687	2.861221394435153	0.2954612859498645	Relative
NIHTB_DCCS_AgeCorrectedSS	Precentral_L	local efficiency	-2.2732424288710384	0.2952126320493505	-6.609950851845704	0.0279683343397588	2.15510337948726	0.513645203305819	Relative
NIHTB_Flanker_AgeCorrectedSS	Precentral_L	local efficiency	-3.914074629806316	0.0410025000030305	-4.953431669570831	0.0594129920483369	4.422598901510372	0.127578653138478	Relative
NIHTB_ListSorting_AgeCorrectedSS	Precentral_L	local efficiency	-1.029351632922246	0.6139348119567055	-3.0986893354123315	0.274968690080035	1.01340456257765	0.7482156386714136	Relative
BRIEF-P_Inhibit_T	Precentral_L	local efficiency	-0.9228275322241668	0.4315570380630077	2.8081674353217903	0.0813600343861951	-0.0496034352737355	0.97874938123368	Relative
BRIEF-P_WorkingMemory_T	Precentral_L	local efficiency	-0.2705802535905825	0.8871807983025112	6.534251735757641	0.0136686582337484	-1.8782727346560597	0.5362065656504725	Relative
BRIEF-P_Shift_T	Precentral_L	local efficiency	-0.7926663030254615	0.6357116394758234	4.54844214993862	0.0486684609800894	-1.015221028060407	0.7027587161899347	Relative
WISC_DigitSpan_ss	Precentral_L	local efficiency	-0.3891571269659518	0.4385785673983979	-1.1921622897319557	0.0773900483549956	-0.4091732618287445	0.601510819796335	Relative
NIHTB_FluidComposite_AgeCorrectedSS	Precentral_L	local efficiency	-5.4061644820819685	0.049099964874661	-9.071923165035342	0.019269508943114	4.178701180447304	0.3262755601441834	Relative
NIHTB_CrystallizedComposite_AgeCorrectedSS	Precentral_L	local efficiency	-4.926075948273821	0.0142021624539435	-10.111284042727265	0.0004360875873318	2.6710979401601227	0.3854488537290418	Relative
NIHTB_DCCS_AgeCorrectedSS	Precentral_R	local efficiency	-2.7090960483779307	0.2192995589922566	-6.720742260465962	0.0246592358686605	3.994931599919346	0.2204222149760171	Relative
NIHTB_Flanker_AgeCorrectedSS	Precentral_R	local efficiency	-4.711326520225475	0.0148545570206009	-5.068564195657021	0.0504746779302817	6.825951318274803	0.0169116739044777	Relative
NIHTB_ListSorting_AgeCorrectedSS	Precentral_R	local efficiency	-2.721176579604873	0.1885665802885442	-3.0925297744420166	0.2704446793619318	2.8377243343536422	0.3547278467771613	Relative
BRIEF-P_Inhibit_T	Precentral_R	local efficiency	-2.8069860577145507	0.0251981805505844	2.882210317806136	0.0667265892866434	2.705885055198069	0.1740845866499599	Relative
BRIEF-P_WorkingMemory_T	Precentral_R	local efficiency	-2.1301878025051613	0.2969062780524931	6.500678703950623	0.0129498505012562	-1.4823309212669946	0.64990623322259	Relative
BRIEF-P_Shift_T	Precentral_R	local efficiency	-2.694503330055291	0.1351881171910501	4.616499241256449	0.0434677048856861	1.608256666587535	0.5758601752446098	Relative
WISC_DigitSpan_ss	Precentral_R	local efficiency	-0.620224394242546	0.252653132915996	-1.15275321122362	0.0892174177496283	0.7357568753395407	0.3915463326492702	Relative
NIHTB_FluidComposite_AgeCorrectedSS	Precentral_R	local efficiency	-5.930690103102598	0.0335395179034506	-9.338351716157025	0.0153225125430153	7.430575737535709	0.077802102523195	Relative
NIHTB_CrystallizedComposite_AgeCorrectedSS	Precentral_R	local efficiency	-6.652573631872679	0.0010493299827135	-10.44008635453268	0.0002129632684519	6.08421152578463	0.0412475904923163	Relative
NIHTB_DCCS_AgeCorrectedSS	Frontal_Sup_2_L	local efficiency	-0.8722569534048137	0.704831386095804	-6.656885091819818	0.0276578443142657	0.8098395246995126	0.808482317600326	Relative
NIHTB_Flanker_AgeCorrectedSS	Frontal_Sup_2_L	local efficiency	-0.1545149229905988	0.9397832418050648	-5.021743468056111	0.0607940570940656	-0.0839678850760113	0.9774330643512268	Relative
NIHTB_ListSorting_AgeCorrectedSS	Frontal_Sup_2_L	local efficiency	1.759459069080332	0.413226888539239	-2.9956269173310464	0.2885023429087157	-3.6575371782658577	0.2432650660310732	Relative
BRIEF-P_Inhibit_T	Frontal_Sup_2_L	local efficiency	-0.1649740708983902	0.8858332339542834	2.994548030668877	0.063634861942371	-1.68582607210493	0.387190905821817	Relative
BRIEF-P_WorkingMemory_T	Frontal_Sup_2_L	local efficiency	0.33991312638427	0.8533752381922615	7.139531585479187	0.0063843981058808	-5.337082138034763	0.0893778483868485	Relative
BRIEF-P_Shift_T	Frontal_Sup_2_L	local efficiency	0.1778410303217092	0.91064502510387	5.18365172146458	0.020689078240373	-5.911287666306743	0.0299500494082364	Relative
WISC_DigitSpan_ss	Frontal_Sup_2_L	local efficiency	0.0419100207006151	0.93117615516624	-1.0941587647731803	0.1086545194613665	-0.6843184492981313	0.405249716035762	Relative
NIHTB_FluidComposite_AgeCorrectedSS	Frontal_Sup_2_L	local efficiency	0.2454272689003229	0.9333032344223008	-9.349162695526326	0.0176409209298702	-0.8484856016775919	0.8481542116940028	Relative
NIHTB_CrystallizedComposite_AgeCorrectedSS	Frontal_Sup_2_L	local efficiency	-1.7156203504063894	0.4294028036461599	-10.744604878090112	0.0002712139729608	3.3441425810716554	0.2891471703171281	Relative
NIHTB_DCCS_AgeCorrectedSS	Frontal_Sup_2_R	local efficiency	-1.3467841059636618	0.5419355245537956	-6.876735098896413	0.0218827270474209	3.876634312608651	0.2434192149139126	Relative
NIHTB_Flanker_AgeCorrectedSS	Frontal_Sup_2_R	local efficiency	-2.2767640793493324	0.2457398686338339	-5.15446363737334	0.0518004099772424	3.825160911721229	0.1944073564214302	Relative
NIHTB_ListSorting_AgeCorrectedSS	Frontal_Sup_2_R	local efficiency	0.0698034254411736	0.9732424376497284	-3.0636866912686447	0.2787854601957765	-0.9178706675906584	0.7699253614652578	Relative
BRIEF-P_Inhibit_T	Frontal_Sup_2_R	local efficiency	0.5287835415423556	0.6203831689644712	2.863771950254758	0.0767098579407479	-1.253419260044384	0.5180644259381189	Relative
BRIEF-P_WorkingMemory_T	Frontal_Sup_2_R	local efficiency	0.5232891375483447	0.7570497199840366	6.965818762046267	0.0073418133941763	-5.951469293656873	0.0553712613529664	Relative
BRIEF-P_Shift_T	Frontal_Sup_2_R	local efficiency	0.5366355652680316	0.7145904216528127	4.94261478565226	0.0271471646514882	-6.154269376766991	0.0230174142002366	Relative
WISC_DigitSpan_ss	Frontal_Sup_2_R	local efficiency	-0.4824357856145043	0.2844183312840466	-1.2000173739752993	0.0777604599241408	0.6242235021009392	0.4426754966360946	Relative
NIHTB_FluidComposite_AgeCorrectedSS	Frontal_Sup_2_R	local efficiency	-3.6608366224876847	0.1912191664234044	-9.47955564124328	0.0145844408087523	7.632562588139643	0.0874312877563306	Relative
NIHTB_CrystallizedComposite_AgeCorrectedSS	Frontal_Sup_2_R	local efficiency	-2.205958749270383	0.2876434504407973	-10.76421453708552	0.0002421582445648	4.198187987045387	0.1807124257980175	Relative
NIHTB_DCCS_AgeCorrectedSS	Frontal_Mid_2_L	local efficiency	0.3486772709461733	0.8796505157840606	-7.203017143560514	0.0176557251432226	2.466683603561535	0.4685595537163813	Relative
NIHTB_Flanker_AgeCorrectedSS	Frontal_Mid_2_L	local efficiency	-0.2003813359035766	0.9223104489912228	-5.186499071199685	0.0544993700464233	1.1076237824815909	0.7150544964481769	Relative
NIHTB_ListSorting_AgeCorrectedSS	Frontal_Mid_2_L	local efficiency	2.285298992421392	0.2911168827178284	-3.51659086917008	0.2176139732439456	-1.378488854540746	0.6675769330210979	Relative
BRIEF-P_Inhibit_T	Frontal_Mid_2_L	local efficiency	-1.8425719169666277	0.1075638161140413	3.291075892524568	0.0401467460311747	-0.3715816869278292	0.8487912762084467	Relative
BRIEF-P_WorkingMemory_T	Frontal_Mid_2_L	local efficiency	-1.9184604396614813	0.2943656202021875	7.754881560391847	0.0030004468177866	-4.146315745206134	0.1875128263498195	Relative
BRIEF-P_Shift_T	Frontal_Mid_2_L	local efficiency	-1.0783323850725883	0.4943704566782647	5.748219011550082	0.0103522750444204	-5.510414738382545	0.0442369197423479	Relative
WISC_DigitSpan_ss	Frontal_Mid_2_L	local efficiency	-0.1426815398645926	0.7720515318399459	-1.0893379986827272	0.114700891328773	-0.2527297004720945	0.7640138831436546	Relative
NIHTB_FluidComposite_AgeCorrectedSS	Frontal_Mid_2_L	local efficiency	0.4107309960420109	0.8888808159562916	-9.8342385776802	0.0131133342578553	2.373395775339248	0.5968823404320124	Relative
NIHTB_CrystallizedComposite_AgeCorrectedSS	Frontal_Mid_2_L	local efficiency	-3.75479358962199	0.0821255592537973	-10.242951381072022	0.0005069176560837	3.7154246981286354	0.2452312174887366	Relative
NIHTB_DCCS_AgeCorrectedSS	Frontal_Mid_2_R	local efficiency	-1.4060887838561682	0.5032393565873816	-6.791144798898246	0.0242533684448981	2.818432097910735	0.3896690311613442	Relative
NIHTB_Flanker_AgeCorrectedSS	Frontal_Mid_2_R	local efficiency	-2.6326881808409546	0.1573232221500115	-4.945758415855755	0.0623137088592176	2.635731723192249	0.3625424409344555	Relative
NIHTB_ListSorting_AgeCorrectedSS	Frontal_Mid_2_R	local efficiency	-0.0540497503449361	0.9781544100658934	-3.2122052761421847	0.2571391722587709	0.7808530769586751	0.7997154746021706	Relative
BRIEF-P_Inhibit_T	Frontal_Mid_2_R	local efficiency	-0.842213191196375	0.4295973206700615	2.749843747422792	0.0880124892315494	1.777354754407128	0.3206161301806929	Relative
BRIEF-P_WorkingMemory_T	Frontal_Mid_2_R	local efficiency	-0.5398010183011814	0.7552771889093088	6.824334676015477	0.0101272980282649	-1.6682507288447186	0.5658455220079361	Relative
BRIEF-P_Shift_T	Frontal_Mid_2_R	local efficiency	-0.7856858164696829	0.6048311797524368	4.780220675986018	0.038352714125317	-1.213188918717297	0.6335809644725494	Relative
WISC_DigitSpan_ss	Frontal_Mid_2_R	local efficiency	-0.2712738058078983	0.5503704830143089	-1.1789809558485524	0.0843749690396708	0.500272081545357	0.5080563199921291	Relative
NIHTB_FluidComposite_AgeCorrectedSS	Frontal_Mid_2_R	local efficiency	-3.3966991204441466	0.2024038742557656	-9.381949586002174	0.0161055163499823	6.103801663895607	0.1571191026345399	Relative
NIHTB_CrystallizedComposite_AgeCorrectedSS	Frontal_Mid_2_R	local efficiency	-2.828339961803508	0.1517702772787145	-10.479891054399362	0.0003459497472173	2.7138610948642348	0.3776600595854472	Relative
NIHTB_DCCS_AgeCorrectedSS	Frontal_Inf_Oper_L	local efficiency	0.1968517322558426	0.9309959704465856	-6.71885988911585	0.0261325648594798	-0.2027030687597227	0.9551250145392997	Relative
NIHTB_Flanker_AgeCorrectedSS	Frontal_Inf_Oper_L	local efficiency	-1.115457312891301	0.580142019022142	-5.069165542435523	0.0576106360048345	2.000144916128201	0.5314006185170874	Relative
NIHTB_ListSorting_AgeCorrectedSS	Frontal_Inf_Oper_L	local efficiency	0.7107871164194466	0.7381689098190228	-2.979665999432836	0.292083538692567	-2.659509368946777	0.4345591731701888	Relative
BRIEF-P_Inhibit_T	Frontal_Inf_Oper_L	local efficiency	-1.359809127912717	0.2412392882596458	2.842881886774435	0.0725841389621017	-1.041019520919004	0.5973684532818941	Relative
BRIEF-P_WorkingMemory_T	Frontal_Inf_Oper_L	local efficiency	-0.6576641526528403	0.732084044795706	6.638307254831213	0.0124915298250786	0.2943912150630962	0.9283349611413962	Relative
BRIEF-P_Shift_T	Frontal_Inf_Oper_L	local efficiency	-2.976222921967417	0.0743336250711563	4.648084513961079	0.0405726389740066	2.01192315656965	0.4753362565811659	Relative
WISC_DigitSpan_ss	Frontal_Inf_Oper_L	local efficiency	-0.1088052899146329	0.8282058798812053	-1.1554485570220796	0.084427375877984	-1.0971792020548916	0.1920053263267433	Relative
NIHTB_FluidComposite_AgeCorrectedSS	Frontal_Inf_Oper_L	local efficiency	0.0965370961649996	0.973374620077512	-9.28836600763302	0.0182172348006042	-1.7466182721799357	0.7140520403052277	Relative
NIHTB_CrystallizedComposite_AgeCorrectedSS	Frontal_Inf_Oper_L	local efficiency	-4.537524939801997	0.0297068338089862	-10.008022690412432	0.0004616319101346	0.2467209263651621	0.940642330167288	Relative
NIHTB_DCCS_AgeCorrectedSS	Frontal_Inf_Oper_R	local efficiency	-3.3427051067851297	0.1210283522493519	-7.065877084287789	0.0170243559742962	7.165727280513745	0.0267858837475784	Relative
NIHTB_Flanker_AgeCorrectedSS	Frontal_Inf_Oper_R	local efficiency	-4.338870560553426	0.0231158616124831	-5.315108493586798	0.0408721177037101	7.12247538578832	0.0126901648323063	Relative
NIHTB_ListSorting_AgeCorrectedSS	Frontal_Inf_Oper_R	local efficiency	-2.566513839774671	0.2094424696190185	-3.296348310287406	0.2417987595134738	3.809106559588289	0.2182990818348681	Relative
BRIEF-P_Inhibit_T	Frontal_Inf_Oper_R	local efficiency	-1.4268139881093609	0.2414412184042385	2.8218111676972795	0.0776957051678275	0.2846430431271609	0.8784872057673325	Relative
BRIEF-P_WorkingMemory_T	Frontal_Inf_Oper_R	local efficiency	0.077614007843624	0.9681061013905145	6.810767797552751	0.008587515747557	-4.970659786949053	0.0982014743172979	Relative
BRIEF-P_Shift_T	Frontal_Inf_Oper_R	local efficiency	-1.1659778543231227	0.4814873739780331	4.795198441862634	0.0287660686367112	-4.717331481286873	0.0660321824904772	Relative
WISC_DigitSpan_ss	Frontal_Inf_Oper_R	local efficiency	-0.6298514464322578	0.233327702047299	-1.1992913696258276	0.0769647492071455	0.7948881048109929	0.3186200374923362	Relative
NIHTB_FluidComposite_AgeCorrectedSS	Frontal_Inf_Oper_R	local efficiency	-6.429881459907433	0.0186937907542486	-9.795029927457763	0.0104081043501898	10.735162356383618	0.0107305682081327	Relative
NIHTB_CrystallizedComposite_AgeCorrectedSS	Frontal_Inf_Oper_R	local efficiency	-3.614198072349084	0.0779262407057709	-10.579461958305838	0.0002941275588905	3.2243823497348623	0.2954649926786556	Relative
NIHTB_DCCS_AgeCorrectedSS	Frontal_Inf_Tri_L	local efficiency	1.418954024428403	0.5098774198354921	-7.773403958452778	0.0093197118996097	4.519311885586137	0.1838921533072831	Relative
NIHTB_Flanker_AgeCorrectedSS	Frontal_Inf_Tri_L	local efficiency	1.4402374826601254	0.4524519861827928	-5.965299888246731	0.024441894717748	3.488622158696232	0.2486617189053332	Relative
NIHTB_ListSorting_AgeCorrectedSS	Frontal_Inf_Tri_L	local efficiency	2.101198767083939	0.3064349346273126	-3.709335167528464	0.1923886917574348	-0.0222022113575543	0.9945351430762148	Relative
BRIEF-P_Inhibit_T	Frontal_Inf_Tri_L	local efficiency	-1.160566975620247	0.3420104707088834	2.9046862565707428	0.0746719769067239	1.2856710030139442	0.5322849507142493	Relative
BRIEF-P_WorkingMemory_T	Frontal_Inf_Tri_L	local efficiency	-1.076267183130274	0.5880852106031254	6.917149057819908	0.0100184206556655	-0.3417650491948339	0.918784506804615	Relative
BRIEF-P_Shift_T	Frontal_Inf_Tri_L	local efficiency	-1.8930866822047665	0.2769920944247425	4.743657098784259	0.0416347607080318	2.2321458577737965	0.4468292723936073	Relative
WISC_DigitSpan_ss	Frontal_Inf_Tri_L	local efficiency	-0.2981124507303732	0.5623461826214587	-1.0098769752662498	0.1368063308580996	-0.7089772891044974	0.4104195878614866	Relative
NIHTB_FluidComposite_AgeCorrectedSS	Frontal_Inf_Tri_L	local efficiency	2.8475642723990404	0.3037548836547046	-10.482627877769904	0.0076320819960934	2.53046883695316	0.5689696791380616	Relative
NIHTB_CrystallizedComposite_AgeCorrectedSS	Frontal_Inf_Tri_L	local efficiency	-5.634743821922373	0.0054213479396306	-9.642809086833656	0.0007851316427385	3.5769417534297827	0.2582863944541438	Relative
NIHTB_DCCS_AgeCorrectedSS	Frontal_Inf_Tri_R	local efficiency	-1.927738239103494	0.421749251853691	-7.560290683457903	0.0119792299570162	7.33084187604565	0.0453583635323038	Relative
NIHTB_Flanker_AgeCorrectedSS	Frontal_Inf_Tri_R	local efficiency	-2.7817153726019024	0.1919340100707153	-5.665540033250048	0.0329617385668803	7.187917393107153	0.0271343107152811	Relative
NIHTB_ListSorting_AgeCorrectedSS	Frontal_Inf_Tri_R	local efficiency	-1.1900180089842147	0.6025528303951831	-3.4127944010324343	0.2339818021481451	2.972136475669236	0.3938220682295621	Relative
BRIEF-P_Inhibit_T	Frontal_Inf_Tri_R	local efficiency	-1.306771195501667	0.2857935641787319	3.0619148236413705	0.0628038790671566	0.2607605901984899	0.9074729837398154	Relative
BRIEF-P_WorkingMemory_T	Frontal_Inf_Tri_R	local efficiency	-0.4666814734694572	0.8146741637341989	7.1803985792912295	0.0082039359889091	-2.3913587410971857	0.5142043393216136	Relative
BRIEF-P_Shift_T	Frontal_Inf_Tri_R	local efficiency	-0.2052683004386132	0.9056911936362116	5.34136677555788	0.023040232509756	-3.777614021288602	0.237877819684366	Relative
WISC_DigitSpan_ss	Frontal_Inf_Tri_R	local efficiency	-0.4383938180472739	0.4057448133023655	-1.1286909277834027	0.1048857851548509	0.3116996165871215	0.7439864992575198	Relative
NIHTB_FluidComposite_AgeCorrectedSS	Frontal_Inf_Tri_R	local efficiency	-3.902223501298248	0.202783848864009	-10.21560196957146	0.0092978383639565	9.940679680433268	0.0389033986215643	Relative
NIHTB_CrystallizedComposite_AgeCorrectedSS	Frontal_Inf_Tri_R	local efficiency	-4.0028994188167575	0.0792261973832924	-10.343302985546384	0.000470140801132	3.992022834306868	0.252076018431546	Relative
NIHTB_DCCS_AgeCorrectedSS	Frontal_Inf_Orb_2_L	local efficiency	-2.821243383863151	0.1716298885844097	-7.201523972953644	0.0157759870367914	7.308484981265213	0.0305303940639131	Relative
NIHTB_Flanker_AgeCorrectedSS	Frontal_Inf_Orb_2_L	local efficiency	-1.8983317193402656	0.3011086158091837	-5.527189162075651	0.0369754466195942	5.9081760091290025	0.0493017116386086	Relative
NIHTB_ListSorting_AgeCorrectedSS	Frontal_Inf_Orb_2_L	local efficiency	-0.1682110463298221	0.9318516486632746	-3.118544002969934	0.2742979760443408	0.1007938937534727	0.9749471519555072	Relative
BRIEF-P_Inhibit_T	Frontal_Inf_Orb_2_L	local efficiency	-0.5312861021792874	0.5984418825571898	2.6815484802567333	0.0886509119797179	-2.9084711118189643	0.1333841575677316	Relative
BRIEF-P_WorkingMemory_T	Frontal_Inf_Orb_2_L	local efficiency	0.6353698467591873	0.7060571820187027	6.552501316236611	0.0137022351264479	-1.5047175909704855	0.639914521482545	Relative
BRIEF-P_Shift_T	Frontal_Inf_Orb_2_L	local efficiency	-0.5247140270673523	0.7212157341699057	4.51704551943408	0.0499176476628401	-1.8321970712378497	0.5143142600586394	Relative
WISC_DigitSpan_ss	Frontal_Inf_Orb_2_L	local efficiency	-0.141110782353914	0.7368142694562667	-1.2491883181599577	0.0541040863832352	-1.8933787495350425	0.018406219018994	Relative
NIHTB_FluidComposite_AgeCorrectedSS	Frontal_Inf_Orb_2_L	local efficiency	-1.964346504054908	0.4579267448485095	-9.868727244012828	0.0118538882910039	6.911708052581781	0.1260911257717971	Relative
NIHTB_CrystallizedComposite_AgeCorrectedSS	Frontal_Inf_Orb_2_L	local efficiency	-1.5550232325619522	0.4244400810506411	-9.837760312014089	0.00080060605788	-2.3191395176598566	0.4666547270454906	Relative
NIHTB_DCCS_AgeCorrectedSS	Frontal_Inf_Orb_2_R	local efficiency	-0.3868738763242361	0.8651879036083074	-7.029206438843899	0.0178283253779572	5.7986393256269535	0.100183795524381	Relative
NIHTB_Flanker_AgeCorrectedSS	Frontal_Inf_Orb_2_R	local efficiency	-2.767563575891664	0.1769383913146306	-5.084796172831765	0.0547573508499032	3.964719796405317	0.2085444469910462	Relative
NIHTB_ListSorting_AgeCorrectedSS	Frontal_Inf_Orb_2_R	local efficiency	-0.4449287011199553	0.837908554991991	-3.1652834680229343	0.2634371569182858	0.87264317997972	0.7956566681482607	Relative
BRIEF-P_Inhibit_T	Frontal_Inf_Orb_2_R	local efficiency	-2.3044211465674467	0.0633440636389619	2.6017042106684034	0.0987698869185906	0.6753531600772024	0.7235094024648099	Relative
BRIEF-P_WorkingMemory_T	Frontal_Inf_Orb_2_R	local efficiency	-2.533848476334596	0.2022307019242314	6.108253708322453	0.0171217672798809	-2.6428429828750897	0.3908800146253948	Relative
BRIEF-P_Shift_T	Frontal_Inf_Orb_2_R	local efficiency	-1.328588549182816	0.4560191284478715	4.317164370317958	0.0594381335280155	-1.402494370304566	0.612396082649705	Relative
WISC_DigitSpan_ss	Frontal_Inf_Orb_2_R	local efficiency	-0.483205264619818	0.3686780024631952	-1.1755131007950754	0.0850203650639575	0.5945643132303953	0.4724377208029539	Relative
NIHTB_FluidComposite_AgeCorrectedSS	Frontal_Inf_Orb_2_R	local efficiency	-1.587083217326852	0.5883760500182051	-9.587588552180378	0.0140965293212909	6.037243077811153	0.1953828871462521	Relative
NIHTB_CrystallizedComposite_AgeCorrectedSS	Frontal_Inf_Orb_2_R	local efficiency	-3.966611662127359	0.0637118515830097	-10.146115543814092	0.0004211052132658	0.0280378514303282	0.9932009936585756	Relative
NIHTB_DCCS_AgeCorrectedSS	Rolandic_Oper_L	local efficiency	-2.433278920473303	0.2640291147631864	-6.690316887598561	0.0253541966759375	3.9297558253130016	0.2396043539256775	Relative
NIHTB_Flanker_AgeCorrectedSS	Rolandic_Oper_L	local efficiency	-2.86473726471838	0.1384069747222085	-4.997131339936288	0.0585409332494035	3.288755710140638	0.2663016616217218	Relative
NIHTB_ListSorting_AgeCorrectedSS	Rolandic_Oper_L	local efficiency	-1.4257311821070158	0.4861992030481661	-3.1981309088263736	0.2570679062270596	2.63377266184267	0.4200632551843879	Relative
BRIEF-P_Inhibit_T	Rolandic_Oper_L	local efficiency	-2.050160953374085	0.0538628495437653	2.624692545302855	0.0937739212898484	-0.1544300699990501	0.92804368813705	Relative
BRIEF-P_WorkingMemory_T	Rolandic_Oper_L	local efficiency	-1.0279611955595065	0.5488364877078403	5.980360249972108	0.0201592127551816	-4.247667553549071	0.1302872270478668	Relative
BRIEF-P_Shift_T	Rolandic_Oper_L	local efficiency	-0.9344428773727292	0.5342470708077103	4.020119494137	0.0728251254274139	-3.740210527825348	0.1286517544446315	Relative
WISC_DigitSpan_ss	Rolandic_Oper_L	local efficiency	-0.4172281135086962	0.3701791437172196	-1.2212306697277433	0.0732596658228281	-0.1000139830124211	0.8931988404764302	Relative
NIHTB_FluidComposite_AgeCorrectedSS	Rolandic_Oper_L	local efficiency	-4.179636021579113	0.1315488819799548	-9.32709621967951	0.0166785275173448	4.738896882893256	0.2918873708631804	Relative
NIHTB_CrystallizedComposite_AgeCorrectedSS	Rolandic_Oper_L	local efficiency	-4.234852305645996	0.0364743075688111	-10.272320184283632	0.0003669736849425	1.6667715914005583	0.6044833100817804	Relative
NIHTB_DCCS_AgeCorrectedSS	Rolandic_Oper_R	local efficiency	-0.8951944038977806	0.6894329292096429	-6.792182461155656	0.0238229014680775	2.75616765458359	0.4126885900002869	Relative
NIHTB_Flanker_AgeCorrectedSS	Rolandic_Oper_R	local efficiency	-2.3726522824495317	0.2327784811290794	-5.058785516317077	0.0564509434732969	2.7320778471542964	0.3591671057371575	Relative
NIHTB_ListSorting_AgeCorrectedSS	Rolandic_Oper_R	local efficiency	-0.0912884012782897	0.9654002223659216	-3.037438038592648	0.2828772857517974	-1.0235757129527978	0.7517025413425148	Relative
BRIEF-P_Inhibit_T	Rolandic_Oper_R	local efficiency	-2.5975801989350065	0.0166907186169846	2.755428009442987	0.0770323443276917	1.806757725256887	0.2835717720308703	Relative
BRIEF-P_WorkingMemory_T	Rolandic_Oper_R	local efficiency	-2.2756272429763307	0.1985570580500286	6.508479711050622	0.0123389067709709	-0.7756320803245726	0.7798194760448334	Relative
BRIEF-P_Shift_T	Rolandic_Oper_R	local efficiency	-2.010133304228404	0.1924894866729375	4.466336867955467	0.047080558849982	-1.318565277010617	0.5857109749861149	Relative
WISC_DigitSpan_ss	Rolandic_Oper_R	local efficiency	-0.0691973041634413	0.8836253359779206	-1.1759159572260574	0.0847733497398621	-0.2757845788259183	0.7081704183748103	Relative
NIHTB_FluidComposite_AgeCorrectedSS	Rolandic_Oper_R	local efficiency	-1.126581305592662	0.6935653181258583	-9.353295463197556	0.0174465116546992	0.8375326486303641	0.8500591135608333	Relative
NIHTB_CrystallizedComposite_AgeCorrectedSS	Rolandic_Oper_R	local efficiency	-2.9144760495282998	0.1644805147895	-10.4593108948801	0.0003470884504232	1.4648254071447475	0.6493338100432755	Relative
NIHTB_DCCS_AgeCorrectedSS	Supp_Motor_Area_L	local efficiency	-2.1372431548237327	0.3208695967721827	-6.771199707958744	0.0258473332508449	4.219713589594094	0.2073319024816127	Relative
NIHTB_Flanker_AgeCorrectedSS	Supp_Motor_Area_L	local efficiency	-4.53712145504135	0.0161156512909919	-4.900713397457084	0.0618951606738626	7.309412909256567	0.0125969525029943	Relative
NIHTB_ListSorting_AgeCorrectedSS	Supp_Motor_Area_L	local efficiency	-3.019778277890533	0.1345714930518343	-2.5410271443107124	0.3716937584087403	2.1393824534476207	0.4953810504030079	Relative
BRIEF-P_Inhibit_T	Supp_Motor_Area_L	local efficiency	-1.4833577173878942	0.1708731163237913	3.1171476102503104	0.052866194537322	0.2036811580690606	0.9128287683828904	Relative
BRIEF-P_WorkingMemory_T	Supp_Motor_Area_L	local efficiency	-0.7690119187233194	0.6637625670630759	6.96730296782405	0.0090610919642153	-1.581411493879045	0.6049811788101567	Relative
BRIEF-P_Shift_T	Supp_Motor_Area_L	local efficiency	-1.1113000160967894	0.4736699956925638	4.940727229726857	0.0332944671390759	-0.9205708584338664	0.7308901947217993	Relative
WISC_DigitSpan_ss	Supp_Motor_Area_L	local efficiency	-0.9383010237039846	0.0383443603414064	-0.9596988793303696	0.1433765952906931	-0.1512556097667523	0.8428343103311122	Relative
NIHTB_FluidComposite_AgeCorrectedSS	Supp_Motor_Area_L	local efficiency	-6.162973165067941	0.0235206443978157	-8.820165972153525	0.0235911644520455	7.8709951165484915	0.0655952009198426	Relative
NIHTB_CrystallizedComposite_AgeCorrectedSS	Supp_Motor_Area_L	local efficiency	-6.8841222679259175	0.0004776476782804	-9.053549196144273	0.0012783392056344	4.127371934886727	0.1701610315935384	Relative
NIHTB_DCCS_AgeCorrectedSS	Supp_Motor_Area_R	local efficiency	-3.1840543795925416	0.1648819378623503	-6.546208309751956	0.0289543259173388	2.699807026845171	0.4512650480412435	Relative
NIHTB_Flanker_AgeCorrectedSS	Supp_Motor_Area_R	local efficiency	-4.161865668292979	0.0398849584648704	-4.826678617847949	0.0661200265369718	3.3666274625157397	0.2858204739175147	Relative
NIHTB_ListSorting_AgeCorrectedSS	Supp_Motor_Area_R	local efficiency	-2.345910350485576	0.2740934980474578	-2.782450274522668	0.322141203639703	-0.1588091963755549	0.9623437199469018	Relative
BRIEF-P_Inhibit_T	Supp_Motor_Area_R	local efficiency	-0.6004519894818025	0.5981326667176785	2.759022191544467	0.0858983052311022	2.207408378668631	0.2741175287498488	Relative
BRIEF-P_WorkingMemory_T	Supp_Motor_Area_R	local efficiency	0.7103943107256508	0.7026384712922615	6.660392071429713	0.0120761435630352	-2.2231924578013094	0.4992909876509657	Relative
BRIEF-P_Shift_T	Supp_Motor_Area_R	local efficiency	-1.3108491509719915	0.4220643455216193	4.623812438338925	0.0451052870000484	0.6111511922437426	0.8318882570580213	Relative
WISC_DigitSpan_ss	Supp_Motor_Area_R	local efficiency	-0.7629538278939969	0.1147900199591274	-1.1579369913006794	0.0841629121710137	0.2041409942228078	0.8077693899500059	Relative
NIHTB_FluidComposite_AgeCorrectedSS	Supp_Motor_Area_R	local efficiency	-5.847507036040911	0.0437877629042069	-8.973634713436308	0.0201360906897491	3.50404958702182	0.4469100635482307	Relative
NIHTB_CrystallizedComposite_AgeCorrectedSS	Supp_Motor_Area_R	local efficiency	-6.033468711548941	0.0041407503069998	-9.978838006324764	0.000417869736878	2.4193749710806074	0.4571610973701732	Relative
NIHTB_DCCS_AgeCorrectedSS	Olfactory_L	local efficiency	-0.4757182954536391	0.8324538491334899	-6.934474785502607	0.0241103556734582	1.6363369682594249	0.6381474973442195	Relative
NIHTB_Flanker_AgeCorrectedSS	Olfactory_L	local efficiency	-0.0344517344116349	0.9862044001893993	-5.508997941468856	0.0427365708059544	2.0449962239271136	0.5073675559350741	Relative
NIHTB_ListSorting_AgeCorrectedSS	Olfactory_L	local efficiency	-0.638145667818989	0.7623100065212831	-3.222472114342962	0.2666082859845974	1.1653900813290252	0.7249930988826438	Relative
BRIEF-P_Inhibit_T	Olfactory_L	local efficiency	-1.7840977599078076	0.1448183513536188	3.261119164100101	0.0471094862070579	0.5998998490880804	0.7538592748275821	Relative
BRIEF-P_WorkingMemory_T	Olfactory_L	local efficiency	-3.4334728164525616	0.0848294622782565	6.878009245528269	0.0105561108719478	3.691747042100964	0.2366759546099253	Relative
BRIEF-P_Shift_T	Olfactory_L	local efficiency	-1.0172398510442011	0.5639765538649191	4.6848738944189865	0.049019602340405	1.0115875262626937	0.7152609785097787	Relative
WISC_DigitSpan_ss	Olfactory_L	local efficiency	0.7166586174493752	0.1568992943606273	-0.9066447259732814	0.1784843259308056	-1.958649470603552	0.0147920577533603	Relative
NIHTB_FluidComposite_AgeCorrectedSS	Olfactory_L	local efficiency	1.1783309607335242	0.6805967900525225	-9.898918477135233	0.0143501615053237	0.4302902408674113	0.9250281721144836	Relative
NIHTB_CrystallizedComposite_AgeCorrectedSS	Olfactory_L	local efficiency	0.9219980660275926	0.662632834119462	-10.65450910825071	0.0004289791290436	-0.9890569223947488	0.7748918787884156	Relative
NIHTB_DCCS_AgeCorrectedSS	Olfactory_R	local efficiency	-2.448660623722948	0.3380018445734626	-7.077215086461322	0.018726812170827	5.604652891910894	0.1335189346532994	Relative
NIHTB_Flanker_AgeCorrectedSS	Olfactory_R	local efficiency	-0.0512964229684204	0.981639113406656	-5.862915150649704	0.0256607385480757	5.955912960146118	0.0687111446888107	Relative
NIHTB_ListSorting_AgeCorrectedSS	Olfactory_R	local efficiency	0.2331526658292441	0.922710467760397	-3.5744647669489384	0.2080446689244506	2.583168994632929	0.4626004234396811	Relative
BRIEF-P_Inhibit_T	Olfactory_R	local efficiency	-0.7536678244581352	0.5832978471255925	3.1008024384152613	0.0601025990504419	-0.5664748813390006	0.7874642383640038	Relative
BRIEF-P_WorkingMemory_T	Olfactory_R	local efficiency	-1.603075152848753	0.4744416685956943	6.461656983926692	0.0170062343581122	2.4495620806176404	0.4751402030712487	Relative
BRIEF-P_Shift_T	Olfactory_R	local efficiency	0.1379388965470692	0.9442111725731466	4.57195632866309	0.0537235121674875	-0.0694330171218872	0.9816377896607302	Relative
WISC_DigitSpan_ss	Olfactory_R	local efficiency	0.4587454606651789	0.4168990473835204	-0.8506825571414994	0.2064985821866081	-1.8736677299688345	0.0319305730439672	Relative
NIHTB_FluidComposite_AgeCorrectedSS	Olfactory_R	local efficiency	-0.9883087851823537	0.7599104099175179	-10.340871031347444	0.0084287134991426	7.304047526781606	0.127277018697372	Relative
NIHTB_CrystallizedComposite_AgeCorrectedSS	Olfactory_R	local efficiency	-0.8432358483743584	0.7243012363958468	-11.185641215389152	0.0001492416925983	5.072211666887906	0.1568137643563472	Relative
NIHTB_DCCS_AgeCorrectedSS	Frontal_Sup_Medial_L	local efficiency	-1.9317904905876824	0.405873483057137	-6.652190117864673	0.0274239586430826	1.872822326838553	0.5815933159150444	Relative
NIHTB_Flanker_AgeCorrectedSS	Frontal_Sup_Medial_L	local efficiency	-0.0917312031652688	0.9646039875158235	-5.05260901182994	0.0592970924867078	0.0858992671308593	0.9773475184728504	Relative
NIHTB_ListSorting_AgeCorrectedSS	Frontal_Sup_Medial_L	local efficiency	0.2378828317639154	0.9127392181409146	-2.794118025056586	0.3223618989415735	-2.8901136401891656	0.3652093493996178	Relative
BRIEF-P_Inhibit_T	Frontal_Sup_Medial_L	local efficiency	0.0157672976424254	0.9889886866891804	3.631109403658194	0.0276706146977328	-3.6486096080887114	0.0981904986040466	Relative
BRIEF-P_WorkingMemory_T	Frontal_Sup_Medial_L	local efficiency	0.2758086677595149	0.8839051208560849	7.360906489592858	0.0073655886560994	-3.545550482864348	0.3282760691529957	Relative
BRIEF-P_Shift_T	Frontal_Sup_Medial_L	local efficiency	0.4673456263117798	0.7758897669197848	5.565431834522246	0.0190578169063508	-4.81948178456994	0.1278643488516715	Relative
WISC_DigitSpan_ss	Frontal_Sup_Medial_L	local efficiency	0.2467317806333323	0.6125014862520446	-0.9345986085623424	0.1799355176239554	-1.27565286382967	0.1724480459137321	Relative
NIHTB_FluidComposite_AgeCorrectedSS	Frontal_Sup_Medial_L	local efficiency	-1.04044840014362	0.725453337366304	-9.26614900961788	0.0186361269909459	0.1279992300117041	0.9774920817907672	Relative
NIHTB_CrystallizedComposite_AgeCorrectedSS	Frontal_Sup_Medial_L	local efficiency	-0.8111380139577181	0.7157505804676701	-10.83838794204803	0.0002468648477713	2.692565155474298	0.4088199236065213	Relative
NIHTB_DCCS_AgeCorrectedSS	Frontal_Sup_Medial_R	local efficiency	-1.475229826940302	0.4996720085250569	-6.763820680211355	0.0247796273646039	2.3857001103829645	0.4790039447284918	Relative
NIHTB_Flanker_AgeCorrectedSS	Frontal_Sup_Medial_R	local efficiency	-1.8503862899356869	0.3389562004237052	-5.175814991364309	0.0514999360932795	3.593307967542424	0.2289959392185175	Relative
NIHTB_ListSorting_AgeCorrectedSS	Frontal_Sup_Medial_R	local efficiency	0.9979641411593286	0.6250865150538036	-2.8994380438150644	0.3033368642098119	-3.5236103819551965	0.2652037389091348	Relative
BRIEF-P_Inhibit_T	Frontal_Sup_Medial_R	local efficiency	-0.438405470084617	0.6793958271051931	3.154164314103453	0.0473355071616577	-2.938973258823941	0.1401564414824772	Relative
BRIEF-P_WorkingMemory_T	Frontal_Sup_Medial_R	local efficiency	-0.6164747863131489	0.7243697489558052	7.029618925478997	0.0079348848859512	-3.232278590504456	0.3231193964795483	Relative
BRIEF-P_Shift_T	Frontal_Sup_Medial_R	local efficiency	0.2951693535243151	0.843566089907749	5.192059283984429	0.0212191696269775	-6.147314995281676	0.0300321607710068	Relative
WISC_DigitSpan_ss	Frontal_Sup_Medial_R	local efficiency	-0.2486220780213505	0.5866013319701886	-1.128227776545559	0.0994858895634013	-0.0766310175072875	0.9282652821516068	Relative
NIHTB_FluidComposite_AgeCorrectedSS	Frontal_Sup_Medial_R	local efficiency	-3.916781371145989	0.1577496989699894	-9.419460178026595	0.0157263778590283	5.928881762298779	0.2093745836027788	Relative
NIHTB_CrystallizedComposite_AgeCorrectedSS	Frontal_Sup_Medial_R	local efficiency	-2.6072863973238456	0.2083930100456167	-10.715186469372806	0.0002744902236887	3.5552805198552524	0.2711326450566806	Relative
NIHTB_DCCS_AgeCorrectedSS	Frontal_Med_Orb_L	local efficiency	-5.390064999355601	0.1016236870171074	-6.921308031149597	0.0202465267856938	5.977317122483063	0.1233829092794713	Relative
NIHTB_Flanker_AgeCorrectedSS	Frontal_Med_Orb_L	local efficiency	-1.162247765932097	0.6926995013322816	-5.101928914189599	0.0557724741929652	1.3360913598638149	0.6999991809337511	Relative
NIHTB_ListSorting_AgeCorrectedSS	Frontal_Med_Orb_L	local efficiency	0.2315382730572331	0.9404375190071714	-3.097215267654131	0.2717345308277681	-1.7268410116920103	0.6366575943637982	Relative
BRIEF-P_Inhibit_T	Frontal_Med_Orb_L	local efficiency	-1.354644845668162	0.4394847930429733	2.985345726573036	0.0800891451031571	0.0366143028570987	0.991056155926866	Relative
BRIEF-P_WorkingMemory_T	Frontal_Med_Orb_L	local efficiency	2.5651753933032757	0.3682826282622612	6.979583380642006	0.0127306552127044	-3.6248659599328046	0.4955469284982485	Relative
BRIEF-P_Shift_T	Frontal_Med_Orb_L	local efficiency	0.2654334289712605	0.9156096221212846	5.010442052439392	0.0409818746893324	-2.307096982171506	0.6221449580742986	Relative
WISC_DigitSpan_ss	Frontal_Med_Orb_L	local efficiency	0.5788967199658813	0.4283845904600355	-0.7365675435159806	0.2954369847364281	-2.5143395818334686	0.0658270118629623	Relative
NIHTB_FluidComposite_AgeCorrectedSS	Frontal_Med_Orb_L	local efficiency	-3.7045665916662727	0.3790098643891147	-9.51467363076616	0.0151999613441834	4.207933281019696	0.3985892837039473	Relative
NIHTB_CrystallizedComposite_AgeCorrectedSS	Frontal_Med_Orb_L	local efficiency	-0.8875046955458213	0.776513812635562	-10.69747967865906	0.0002434220077287	4.183290926483948	0.2566328595237618	Relative
NIHTB_DCCS_AgeCorrectedSS	Frontal_Med_Orb_R	local efficiency	-1.35618221137144	0.6110804118690949	-6.631194903024207	0.0278599712563394	1.046578316022322	0.7713839435284877	Relative
NIHTB_Flanker_AgeCorrectedSS	Frontal_Med_Orb_R	local efficiency	-0.9848979191143205	0.6775892315837784	-5.023640879958228	0.060026543679751	1.0727852092419643	0.7374626275362325	Relative
NIHTB_ListSorting_AgeCorrectedSS	Frontal_Med_Orb_R	local efficiency	1.1387915345446764	0.6482376118184299	-3.329790256153021	0.2385699107775619	0.428359366820683	0.8990220500188523	Relative
BRIEF-P_Inhibit_T	Frontal_Med_Orb_R	local efficiency	-1.185967312583604	0.3673396864121383	3.0503208379374915	0.0621871650373918	-0.1739762198713674	0.9350557429380706	Relative
BRIEF-P_WorkingMemory_T	Frontal_Med_Orb_R	local efficiency	0.1402974544701718	0.9480501152152376	6.544268338049963	0.0155301827822068	0.298901616915752	0.9320109976655306	Relative
BRIEF-P_Shift_T	Frontal_Med_Orb_R	local efficiency	-0.2747364854022416	0.8843380006874021	4.725576844829885	0.0450586355464623	-0.4762193712387255	0.8768397417941645	Relative
WISC_DigitSpan_ss	Frontal_Med_Orb_R	local efficiency	-0.1771235640424781	0.7517300530255815	-1.093131684019459	0.1145722647482817	-0.2229407773158093	0.8053225642180897	Relative
NIHTB_FluidComposite_AgeCorrectedSS	Frontal_Med_Orb_R	local efficiency	-1.7566949932462963	0.6047874029786677	-9.402391173109091	0.0168615545978507	2.868333874446903	0.5427054612001138	Relative
NIHTB_CrystallizedComposite_AgeCorrectedSS	Frontal_Med_Orb_R	local efficiency	-1.4391145629839823	0.5667663082618803	-10.854531523309676	0.0002220948637353	4.215798211758837	0.2196163962658129	Relative
NIHTB_DCCS_AgeCorrectedSS	Rectus_L	local efficiency	-1.457907881125737	0.4928222155947476	-7.428152590720411	0.0147715602234803	5.776596566005824	0.1116443815655703	Relative
NIHTB_Flanker_AgeCorrectedSS	Rectus_L	local efficiency	0.2670879052327263	0.8878775691058445	-5.730707816172214	0.0344065667451695	3.019410974787806	0.3495077574625577	Relative
NIHTB_ListSorting_AgeCorrectedSS	Rectus_L	local efficiency	0.978465319142508	0.626163326618584	-2.780406419555618	0.3351726639522022	-3.026292706955244	0.3806655999205831	Relative
BRIEF-P_Inhibit_T	Rectus_L	local efficiency	-1.324425518424758	0.2443004825477179	3.2408601694471337	0.0502097150895481	-0.1525502062271579	0.9403272892901255	Relative
BRIEF-P_WorkingMemory_T	Rectus_L	local efficiency	-0.5812238877677616	0.75542121361629	6.777197484317939	0.0135708417871325	0.1020712617654779	0.97573702232587	Relative
BRIEF-P_Shift_T	Rectus_L	local efficiency	-0.7498544393943052	0.6462823287921778	4.961758112824815	0.0378573194208657	-0.5979412888840889	0.8387363491127654	Relative
WISC_DigitSpan_ss	Rectus_L	local efficiency	0.0648261166007694	0.8897384131337214	-0.7656046030189814	0.2581950368807008	-1.7356660630962413	0.0409279039696932	Relative
NIHTB_FluidComposite_AgeCorrectedSS	Rectus_L	local efficiency	0.2023413879877044	0.940949948885179	-9.9215207930555	0.0141051187722791	2.0607899635041167	0.6687281766125881	Relative
NIHTB_CrystallizedComposite_AgeCorrectedSS	Rectus_L	local efficiency	1.5688888198718371	0.4429490208155771	-10.389263148402316	0.000563854578255	-3.014355537270576	0.4002263968238641	Relative
NIHTB_DCCS_AgeCorrectedSS	Rectus_R	local efficiency	-0.3076224930069965	0.880629654987896	-7.191268907060209	0.0177581797120064	3.988181129894838	0.2887479124077411	Relative
NIHTB_Flanker_AgeCorrectedSS	Rectus_R	local efficiency	1.0501923798257038	0.562784065356889	-5.645543230511341	0.0350626776322621	2.698393483215117	0.417011736927533	Relative
NIHTB_ListSorting_AgeCorrectedSS	Rectus_R	local efficiency	0.2815233414616151	0.883802795491363	-3.509823696800601	0.2178568204374228	2.2907282318769706	0.5163237256761375	Relative
BRIEF-P_Inhibit_T	Rectus_R	local efficiency	-0.3346585250961362	0.7750782138449048	3.1954204027272985	0.0507265411726162	-1.7769678250989496	0.3766060579713203	Relative
BRIEF-P_WorkingMemory_T	Rectus_R	local efficiency	0.7681370615564257	0.6896248386176562	6.490366568356251	0.0163077733780808	-0.000412088216754	0.9999001066132724	Relative
BRIEF-P_Shift_T	Rectus_R	local efficiency	-0.2297772775968868	0.8917240836270244	4.7478031905813785	0.0441904852504579	-0.6246298564466757	0.8289063252002455	Relative
WISC_DigitSpan_ss	Rectus_R	local efficiency	-0.4908878295224338	0.3206555367695398	-0.984107316367578	0.1478298925757269	-0.554385418956532	0.507819750994962	Relative
NIHTB_FluidComposite_AgeCorrectedSS	Rectus_R	local efficiency	1.2906872062543997	0.6208348640107912	-10.15601823838105	0.0104170091158652	3.3505995467076106	0.4950381952893475	Relative
NIHTB_CrystallizedComposite_AgeCorrectedSS	Rectus_R	local efficiency	2.3138196654246848	0.2347251679331175	-10.466062287394912	0.0004066625571638	-4.138174377368546	0.2528261548151785	Relative
NIHTB_DCCS_AgeCorrectedSS	OFCmed_L	local efficiency	0.3591261041689652	0.8702250230564315	-6.769820249914585	0.0264416417238514	-0.0979074958669026	0.9801544784100986	Relative
NIHTB_Flanker_AgeCorrectedSS	OFCmed_L	local efficiency	1.3793166672312749	0.4785552683265356	-4.874180574381607	0.0698114534209333	-3.303785838019776	0.3435949300609141	Relative
NIHTB_ListSorting_AgeCorrectedSS	OFCmed_L	local efficiency	0.5376082395187423	0.7936204641703707	-2.780806629625679	0.3296829170181656	-3.149230128573056	0.3936818864074659	Relative
BRIEF-P_Inhibit_T	OFCmed_L	local efficiency	0.2240974240899433	0.8330185196472693	2.6760656324821337	0.104946743191892	0.4043328223217519	0.8524803429773975	Relative
BRIEF-P_WorkingMemory_T	OFCmed_L	local efficiency	-1.3090607266048775	0.4444512282603515	6.07816769346428	0.0230900373795961	4.912901429039452	0.1624770559342046	Relative
BRIEF-P_Shift_T	OFCmed_L	local efficiency	-0.6487111462832927	0.6689041204200046	4.530897006434989	0.05512097670086	1.2146395484827666	0.695460065700701	Relative
WISC_DigitSpan_ss	OFCmed_L	local efficiency	-0.1513965949693944	0.7350537219234254	-1.1529843873796997	0.097971097431749	0.1433982040582759	0.8752033598405387	Relative
NIHTB_FluidComposite_AgeCorrectedSS	OFCmed_L	local efficiency	2.138069885165242	0.4445293250834694	-9.526086300660351	0.0165364600884613	-2.197715329059435	0.6627558082396309	Relative
NIHTB_CrystallizedComposite_AgeCorrectedSS	OFCmed_L	local efficiency	3.753461942485485	0.0676517654178255	-11.258824036823883	0.000125077176097	-0.407972624835769	0.9129639343569124	Relative
NIHTB_DCCS_AgeCorrectedSS	OFCmed_R	local efficiency	-1.196991160760053	0.5736698979577886	-7.026600666447288	0.0203030265012343	4.021455904974958	0.270634484557149	Relative
NIHTB_Flanker_AgeCorrectedSS	OFCmed_R	local efficiency	-2.1823636448256574	0.2473810135472289	-5.237439947697128	0.0498337331142954	4.412584524345845	0.1725409671192723	Relative
NIHTB_ListSorting_AgeCorrectedSS	OFCmed_R	local efficiency	-1.5923354005026529	0.424923870456756	-2.7378862923416114	0.3338571871957967	-0.6815573346246971	0.8417662949624367	Relative
BRIEF-P_Inhibit_T	OFCmed_R	local efficiency	-0.3700361361180971	0.7548798810941263	2.7503976848484046	0.0905150404358343	1.101657491636207	0.5909708375812849	Relative
BRIEF-P_WorkingMemory_T	OFCmed_R	local efficiency	-0.1327273657272848	0.9449197112394	6.397803832756618	0.0161403841702395	2.5215268358894125	0.4484690074675724	Relative
BRIEF-P_Shift_T	OFCmed_R	local efficiency	-0.5570174416438237	0.7420058945807684	4.537117165880998	0.0511648552172245	1.4364894250702565	0.6234574945419791	Relative
WISC_DigitSpan_ss	OFCmed_R	local efficiency	-0.4768012641567987	0.3380071134680529	-1.0430064987544752	0.1207339771126564	-0.5761234299991712	0.4974500104144822	Relative
NIHTB_FluidComposite_AgeCorrectedSS	OFCmed_R	local efficiency	-2.813357897442966	0.3000283074062086	-9.342816627601891	0.0178799586408264	3.666861550277973	0.4523169933464045	Relative
NIHTB_CrystallizedComposite_AgeCorrectedSS	OFCmed_R	local efficiency	-1.437644978505778	0.4788458575215203	-10.44243974651448	0.0004341234039946	0.7070299737938216	0.8417786660372217	Relative
NIHTB_DCCS_AgeCorrectedSS	OFCant_L	local efficiency	-3.428374683489162	0.0952180147449612	-7.428023168304136	0.0154470651492702	9.12397462468123	0.0330641068023069	Relative
NIHTB_Flanker_AgeCorrectedSS	OFCant_L	local efficiency	-3.286003061628559	0.0735150556097837	-5.163726054580404	0.0580879830501543	5.957571065610742	0.1173786830805736	Relative
NIHTB_ListSorting_AgeCorrectedSS	OFCant_L	local efficiency	-3.966346602522564	0.0408970034519943	-2.6284206377832686	0.3654484509375691	4.094122947066404	0.3168142750584614	Relative
BRIEF-P_Inhibit_T	OFCant_L	local efficiency	1.2203967461696628	0.2167679191380786	2.848179097301061	0.080401108458042	-3.41852849861143	0.1665476141186443	Relative
BRIEF-P_WorkingMemory_T	OFCant_L	local efficiency	0.7324127393943705	0.651408813750773	6.700009717401676	0.0134415237262955	-2.42373936850618	0.549670548121989	Relative
BRIEF-P_Shift_T	OFCant_L	local efficiency	0.2531859266872175	0.8557208894106525	5.3128018810519055	0.0221918169137682	-6.393515417338257	0.0689158001655801	Relative
WISC_DigitSpan_ss	OFCant_L	local efficiency	-0.0836227025048771	0.8339974269570531	-0.8227995951284568	0.2129675134410281	-2.51890258566236	0.0131543220643739	Relative
NIHTB_FluidComposite_AgeCorrectedSS	OFCant_L	local efficiency	-3.865767084089581	0.143440234975478	-9.498664572254569	0.0195131602109245	6.712666000910996	0.2425082180872174	Relative
NIHTB_CrystallizedComposite_AgeCorrectedSS	OFCant_L	local efficiency	-4.275934459138679	0.0258109371075112	-8.52588073250128	0.0040643950858403	-1.9037403592685505	0.6391515225369815	Relative
NIHTB_DCCS_AgeCorrectedSS	OFCant_R	local efficiency	-0.020825226551328	0.9915056699217228	-8.139002363149428	0.0091915781950845	7.107512388481436	0.1313642917002698	Relative
NIHTB_Flanker_AgeCorrectedSS	OFCant_R	local efficiency	-2.453131561497092	0.1581260641655488	-5.6995808648331305	0.038169593000748	7.311224820619081	0.0799093198180767	Relative
NIHTB_ListSorting_AgeCorrectedSS	OFCant_R	local efficiency	-2.2609171211965493	0.2210588460375765	-3.3511494080926103	0.2531657801307345	4.744294726648745	0.2845301472658965	Relative
BRIEF-P_Inhibit_T	OFCant_R	local efficiency	0.7505861238891185	0.4186457996416032	2.676881868582681	0.1037694343466291	-0.7465066528534441	0.7604055571827085	Relative
BRIEF-P_WorkingMemory_T	OFCant_R	local efficiency	0.3158433897172177	0.8343878332381546	6.78021437037514	0.0125046762437432	-1.8585646834373015	0.6416923777284538	Relative
BRIEF-P_Shift_T	OFCant_R	local efficiency	0.7273905673352443	0.5832821230380639	4.43008772929872	0.0605076013399452	-0.4240238849365002	0.9035857442626852	Relative
WISC_DigitSpan_ss	OFCant_R	local efficiency	-0.0911476199801463	0.8131259254654613	-0.9723848553944144	0.156868180881644	-1.2295456141111578	0.2295343133484215	Relative
NIHTB_FluidComposite_AgeCorrectedSS	OFCant_R	local efficiency	-2.1519878245315303	0.3907582779689842	-10.267025133802626	0.0122847245117376	7.662830502303032	0.2187400785752748	Relative
NIHTB_CrystallizedComposite_AgeCorrectedSS	OFCant_R	local efficiency	-1.988167738906788	0.2773673381356837	-8.763243927748892	0.0035558577238402	-5.445244860735548	0.2291508731792993	Relative
NIHTB_DCCS_AgeCorrectedSS	OFCpost_L	local efficiency	-2.23266695276275	0.2715715416136485	-6.7810693406996645	0.0236848458664058	3.417778235934629	0.3197200992284763	Relative
NIHTB_Flanker_AgeCorrectedSS	OFCpost_L	local efficiency	-1.9710759365547803	0.2699901651824585	-5.252682365802132	0.0458910362240379	5.7022944990088105	0.0606036606044472	Relative
NIHTB_ListSorting_AgeCorrectedSS	OFCpost_L	local efficiency	-0.0439801342180813	0.9816212172644628	-3.235982886421388	0.2527672097272687	1.2391026044734148	0.7067004433458504	Relative
BRIEF-P_Inhibit_T	OFCpost_L	local efficiency	-1.6942393690114068	0.1264233691428115	2.818120759608681	0.0749527835813901	-0.1387810947906436	0.9425486191776988	Relative
BRIEF-P_WorkingMemory_T	OFCpost_L	local efficiency	-1.69515859647396	0.3488100158646586	6.665172233852531	0.0110400773453609	-1.4713458035398383	0.6414818130123467	Relative
BRIEF-P_Shift_T	OFCpost_L	local efficiency	-0.8558521209663363	0.5922160698477656	4.616522359217558	0.0449449844998858	-1.1394164755610787	0.6835629018924887	Relative
WISC_DigitSpan_ss	OFCpost_L	local efficiency	0.485565398803258	0.3018243167435396	-1.1340089911944782	0.0909558637634183	-1.3922464711797156	0.0902147503572644	Relative
NIHTB_FluidComposite_AgeCorrectedSS	OFCpost_L	local efficiency	-1.745831378032024	0.4991710219399494	-9.674232212323735	0.0137134372455574	5.07188667832415	0.2710080559349437	Relative
NIHTB_CrystallizedComposite_AgeCorrectedSS	OFCpost_L	local efficiency	-1.0089134648985227	0.5986434519591597	-10.605417914408385	0.0003368068175812	0.9438155195838384	0.7789605608393221	Relative
NIHTB_DCCS_AgeCorrectedSS	OFCpost_R	local efficiency	-1.0404384913982885	0.6311520860293716	-7.069688394711364	0.0200862735562039	3.6707110258205695	0.2838067314325909	Relative
NIHTB_Flanker_AgeCorrectedSS	OFCpost_R	local efficiency	-1.9905106785288704	0.2978759337765598	-5.454102211237773	0.0411628206553418	5.355839243268743	0.0770500025338189	Relative
NIHTB_ListSorting_AgeCorrectedSS	OFCpost_R	local efficiency	0.2757453129913619	0.8925212593890051	-3.341801513887606	0.2437426987552936	0.6746218725851438	0.8342548581178995	Relative
BRIEF-P_Inhibit_T	OFCpost_R	local efficiency	-0.4035775441015483	0.7115818330752633	2.9109037943403124	0.0780402622276673	-0.1155960517040513	0.9534077415621908	Relative
BRIEF-P_WorkingMemory_T	OFCpost_R	local efficiency	-0.4053532471258855	0.8195464808062711	6.641781544653762	0.0144228297515975	0.3459515226494408	0.9144823544228098	Relative
BRIEF-P_Shift_T	OFCpost_R	local efficiency	-0.2069710527795177	0.8942892613154405	4.387376333203045	0.0630989929005827	1.20999152847893	0.6685158233647908	Relative
WISC_DigitSpan_ss	OFCpost_R	local efficiency	-0.8033243262720811	0.0739979435467808	-0.9582053620326704	0.1543458001477051	-0.1970591970526682	0.8066007941823481	Relative
NIHTB_FluidComposite_AgeCorrectedSS	OFCpost_R	local efficiency	-1.8848616105330096	0.4936733093774816	-10.008858769742991	0.0118002899011281	6.387161217948282	0.1770705858783086	Relative
NIHTB_CrystallizedComposite_AgeCorrectedSS	OFCpost_R	local efficiency	-0.383459440204321	0.8517484666839106	-9.899103165937882	0.0009262699799972	-2.535899798898104	0.448127131688426	Relative
NIHTB_DCCS_AgeCorrectedSS	OFClat_L	local efficiency	-2.22235270477769	0.3626123721165497	-6.644112710818927	0.0286252578296188	3.0343482951635905	0.4272982793740646	Relative
NIHTB_Flanker_AgeCorrectedSS	OFClat_L	local efficiency	-0.7546238604840575	0.728096962467335	-5.133356897802325	0.0569639959527493	1.7213018949646737	0.6128121922695087	Relative
NIHTB_ListSorting_AgeCorrectedSS	OFClat_L	local efficiency	2.850808201426574	0.2124772142363799	-3.398207621899825	0.2332903301516706	-2.743689912339171	0.4468084650727273	Relative
BRIEF-P_Inhibit_T	OFClat_L	local efficiency	-0.2132004723948774	0.8586664250090666	3.007538024821281	0.058102005904144	-2.889131001786057	0.1457100448222974	Relative
BRIEF-P_WorkingMemory_T	OFClat_L	local efficiency	0.5439303437854811	0.7842370232573468	6.720184040929306	0.0114310518107145	-2.6703523661223434	0.4154783246563848	Relative
BRIEF-P_Shift_T	OFClat_L	local efficiency	1.686947346011919	0.3261955232330561	4.699712638426307	0.0389228073722565	-5.277789974132894	0.0643596514948332	Relative
WISC_DigitSpan_ss	OFClat_L	local efficiency	0.3312096318938234	0.5076613045724745	-1.0808676764532952	0.1002037291638665	-1.926049429975276	0.0205513816063781	Relative
NIHTB_FluidComposite_AgeCorrectedSS	OFClat_L	local efficiency	-2.235968237969644	0.4724718062886857	-9.25556319051503	0.0198554728115818	2.701635682717308	0.5903476350279889	Relative
NIHTB_CrystallizedComposite_AgeCorrectedSS	OFClat_L	local efficiency	-1.820786210805582	0.4245497643834101	-9.838506049973786	0.0008937469903141	-1.4837921740904827	0.6812380891966758	Relative
NIHTB_DCCS_AgeCorrectedSS	OFClat_R	local efficiency	-0.6537275229607913	0.7825552141673414	-6.699894431398672	0.0267598377681569	0.8648424762544784	0.8094151440428047	Relative
NIHTB_Flanker_AgeCorrectedSS	OFClat_R	local efficiency	-1.1304384290199574	0.5889445810804452	-5.2636908357536605	0.0482039336167182	3.709949909891412	0.2425384968018198	Relative
NIHTB_ListSorting_AgeCorrectedSS	OFClat_R	local efficiency	0.4289701363467536	0.8468332493497097	-3.0909258954422576	0.2756217682707202	-1.0894648027350986	0.7459470190294624	Relative
BRIEF-P_Inhibit_T	OFClat_R	local efficiency	-0.0456652136712862	0.9706583165255728	2.984796688620006	0.0655589877554614	-1.7278331687333328	0.407108454808095	Relative
BRIEF-P_WorkingMemory_T	OFClat_R	local efficiency	-0.3154423963645603	0.8764081285514851	6.824985948385524	0.0107185425832761	-1.4129410741916593	0.6776601435714638	Relative
BRIEF-P_Shift_T	OFClat_R	local efficiency	0.7292919915898073	0.6768567805961672	4.956280761206952	0.0306505702160377	-4.839157873974866	0.1014998778942656	Relative
WISC_DigitSpan_ss	OFClat_R	local efficiency	-0.0390484568172465	0.9396878243598938	-1.029009105545675	0.1260696267201544	-1.22065418284391	0.1597871060149283	Relative
NIHTB_FluidComposite_AgeCorrectedSS	OFClat_R	local efficiency	-3.9111500624831854	0.1931201216229361	-9.228805690837756	0.0185045548963213	4.228997012200897	0.35906471784821	Relative
NIHTB_CrystallizedComposite_AgeCorrectedSS	OFClat_R	local efficiency	-2.6347185175238645	0.2356120074950525	-10.230925364955455	0.0004866915983326	0.4969818588854495	0.8829385523076254	Relative
NIHTB_DCCS_AgeCorrectedSS	Insula_L	local efficiency	-0.1693551890180339	0.9344387781057716	-6.75676815947239	0.0254766068819865	0.7547245687077381	0.8324946870694866	Relative
NIHTB_Flanker_AgeCorrectedSS	Insula_L	local efficiency	-0.9154620245791012	0.6163031993072587	-5.090583076623108	0.0569847163297953	1.6993658944261194	0.5915025197204616	Relative
NIHTB_ListSorting_AgeCorrectedSS	Insula_L	local efficiency	-0.9766974552063188	0.6117914155931796	-2.838230811614175	0.3159047430883956	-1.274822334012803	0.7058746259405748	Relative
BRIEF-P_Inhibit_T	Insula_L	local efficiency	-2.6776445137797444	0.0088230334497758	2.8610987438540976	0.066126497215182	2.140873655340568	0.2608331468058179	Relative
BRIEF-P_WorkingMemory_T	Insula_L	local efficiency	-3.187527823713232	0.0572157278223557	6.5911854117789535	0.0113833421431925	1.3186620017520363	0.6748217061796602	Relative
BRIEF-P_Shift_T	Insula_L	local efficiency	-1.479053814111163	0.3182863703205066	4.491069788120233	0.0511497061382139	-0.3457651695879194	0.9017562512090248	Relative
WISC_DigitSpan_ss	Insula_L	local efficiency	-0.0506006581111206	0.9096283513643658	-1.225076026838155	0.0725488899310026	-0.6708434921098707	0.4203800026165062	Relative
NIHTB_FluidComposite_AgeCorrectedSS	Insula_L	local efficiency	-0.6764284961498296	0.796157300688146	-9.178188457559814	0.0197347300843286	-1.4270619583795512	0.7635978243858462	Relative
NIHTB_CrystallizedComposite_AgeCorrectedSS	Insula_L	local efficiency	-2.8390677313018418	0.1374795371240417	-10.068993719326702	0.0005421653693992	-0.7196790360083871	0.8294683439258855	Relative
NIHTB_DCCS_AgeCorrectedSS	Insula_R	local efficiency	-1.30738048314378	0.5478723284773005	-6.954857025526638	0.0202499100078551	4.9140635601485085	0.1735105123595035	Relative
NIHTB_Flanker_AgeCorrectedSS	Insula_R	local efficiency	-1.3186488870727318	0.4967535610933088	-5.181847057949665	0.0515708317631432	3.1705386755132445	0.3238104040080639	Relative
NIHTB_ListSorting_AgeCorrectedSS	Insula_R	local efficiency	-1.3377883274109537	0.513199905342383	-2.89399932418656	0.3044944137016665	-1.249269765146601	0.7161750324996958	Relative
BRIEF-P_Inhibit_T	Insula_R	local efficiency	-2.3490952310174475	0.0293708208108336	2.7127930325810268	0.08363663140891	0.9465857531677432	0.6382147157932108	Relative
BRIEF-P_WorkingMemory_T	Insula_R	local efficiency	-1.9898873700929776	0.2534768449512828	6.267917752503753	0.0153573420502866	-3.193871659182816	0.3326562670357388	Relative
BRIEF-P_Shift_T	Insula_R	local efficiency	-1.0651218103786124	0.4904166808280484	4.332170802493459	0.0575695257084698	-2.646459887689677	0.3661765708719859	Relative
WISC_DigitSpan_ss	Insula_R	local efficiency	-0.3261114565972355	0.492159562749047	-1.2135616564424287	0.0749121592425815	-0.2397282786926422	0.784645709898161	Relative
NIHTB_FluidComposite_AgeCorrectedSS	Insula_R	local efficiency	-1.9225472497684808	0.4905092694653459	-9.41382556298904	0.0166939780772536	2.252044747647777	0.640932687640857	Relative
NIHTB_CrystallizedComposite_AgeCorrectedSS	Insula_R	local efficiency	-3.763691885968256	0.0653359109276883	-10.307346542802875	0.0003825293828393	0.727455027966232	0.831454041956883	Relative
NIHTB_DCCS_AgeCorrectedSS	Cingulate_Mid_L	local efficiency	-1.9132953561018624	0.4147877588939461	-6.839060242218935	0.0236354704487307	3.884716361351606	0.256927655114112	Relative
NIHTB_Flanker_AgeCorrectedSS	Cingulate_Mid_L	local efficiency	-3.3748977165127707	0.1032440013404087	-5.1042052779591565	0.0539543479858998	5.58793738293704	0.0648119756351472	Relative
NIHTB_ListSorting_AgeCorrectedSS	Cingulate_Mid_L	local efficiency	-0.5120291918365449	0.8165664201903352	-3.2600067269051456	0.2532620886116317	1.48184672460579	0.6480451808672836	Relative
BRIEF-P_Inhibit_T	Cingulate_Mid_L	local efficiency	-0.6810622583198729	0.574673252455354	3.1100315825028417	0.0535362317389803	-1.6245992686124051	0.4372702117367832	Relative
BRIEF-P_WorkingMemory_T	Cingulate_Mid_L	local efficiency	-0.0332882269009324	0.986706765193605	6.791892465549935	0.0112029558741419	-1.4002401338158927	0.6841106648965027	Relative
BRIEF-P_Shift_T	Cingulate_Mid_L	local efficiency	-0.2661004248219931	0.879049181569896	4.829611322651669	0.0379929381268923	-1.6654497742627634	0.5804691500347763	Relative
WISC_DigitSpan_ss	Cingulate_Mid_L	local efficiency	-0.5336123007751701	0.3094833148250548	-1.1481327222049336	0.0929751768078682	0.5831560522519945	0.5125704411328609	Relative
NIHTB_FluidComposite_AgeCorrectedSS	Cingulate_Mid_L	local efficiency	-3.9893444077819775	0.1802824177047276	-9.500961074700877	0.0153913410583189	6.941916505214849	0.1166197792394062	Relative
NIHTB_CrystallizedComposite_AgeCorrectedSS	Cingulate_Mid_L	local efficiency	-4.6849672582836	0.0317242840401565	-9.855626620452457	0.0006601126562492	2.2311447230696237	0.4823563684935608	Relative
NIHTB_DCCS_AgeCorrectedSS	Cingulate_Mid_R	local efficiency	-1.1465430752977772	0.623016030763853	-6.764279517277088	0.024849374511726	2.3702704384807465	0.5232906086551963	Relative
NIHTB_Flanker_AgeCorrectedSS	Cingulate_Mid_R	local efficiency	-2.795606563701727	0.175388242004958	-5.074435960806716	0.0554647082057578	4.231520954970625	0.1973297613813841	Relative
NIHTB_ListSorting_AgeCorrectedSS	Cingulate_Mid_R	local efficiency	-0.1799045349319596	0.9344629331425668	-3.2569505056937627	0.2502464287341006	1.507037214025606	0.6677750892835663	Relative
BRIEF-P_Inhibit_T	Cingulate_Mid_R	local efficiency	-1.335240174894364	0.2589357220846946	2.8177485725308	0.0793216176285595	1.3798966917078217	0.536910644456261	Relative
BRIEF-P_WorkingMemory_T	Cingulate_Mid_R	local efficiency	0.2471675418069373	0.8981442788375131	6.628980674378208	0.0126606388714749	-0.8549820668543311	0.8152461419188006	Relative
BRIEF-P_Shift_T	Cingulate_Mid_R	local efficiency	-0.4068261314980881	0.8099548842148249	4.575276442500858	0.0478235534438531	1.806615604889477	0.5733245928972427	Relative
WISC_DigitSpan_ss	Cingulate_Mid_R	local efficiency	-0.3988845588957503	0.4297097222310924	-1.172484371082998	0.0845922780794121	0.7922918170388167	0.402462623894179	Relative
NIHTB_FluidComposite_AgeCorrectedSS	Cingulate_Mid_R	local efficiency	-2.6590909828317053	0.3678764556466394	-9.564197495036147	0.0143125765342906	6.840821668601243	0.1578134440158446	Relative
NIHTB_CrystallizedComposite_AgeCorrectedSS	Cingulate_Mid_R	local efficiency	-3.369638279589931	0.1217808020343521	-10.374994601950664	0.0003789625126445	1.8452447207365097	0.5958716745946175	Relative
NIHTB_DCCS_AgeCorrectedSS	Cingulate_Post_L	local efficiency	-2.800664044931529	0.1992850883481096	-6.97528469883227	0.0195379037751563	6.132864974289183	0.0851671570407468	Relative
NIHTB_Flanker_AgeCorrectedSS	Cingulate_Post_L	local efficiency	-1.2909040272962882	0.5089498338939646	-5.025780428856292	0.0599569947100421	1.2031860543440405	0.7051806976716644	Relative
NIHTB_ListSorting_AgeCorrectedSS	Cingulate_Post_L	local efficiency	-1.2973759063789718	0.5284453786051002	-2.905655786319299	0.3027902155095602	-0.907523559825084	0.7863540232661604	Relative
BRIEF-P_Inhibit_T	Cingulate_Post_L	local efficiency	-1.0487395440127956	0.3661205530353176	2.750919122733888	0.0950214665002979	1.394061353837142	0.5084739117170323	Relative
BRIEF-P_WorkingMemory_T	Cingulate_Post_L	local efficiency	0.8205044422205483	0.664356096647253	6.493175680305756	0.0168130307391627	-0.2631120886760232	0.9389938650300153	Relative
BRIEF-P_Shift_T	Cingulate_Post_L	local efficiency	-0.628568154365114	0.7041174234559566	4.943676872246193	0.0367625077969551	-1.0461784755626302	0.7282165852729615	Relative
WISC_DigitSpan_ss	Cingulate_Post_L	local efficiency	-0.3997305253720719	0.4081119933620795	-0.9622519914194476	0.1607979907993073	-0.5731124442138866	0.5129450853829194	Relative
NIHTB_FluidComposite_AgeCorrectedSS	Cingulate_Post_L	local efficiency	-3.750793233170502	0.179334882185465	-9.40276694487013	0.0161683473645721	5.031581600092216	0.2783650919453188	Relative
NIHTB_CrystallizedComposite_AgeCorrectedSS	Cingulate_Post_L	local efficiency	-2.686525484531003	0.1985194119333174	-10.811215681008138	0.0002210509654723	5.2799303011734064	0.1299651257419155	Relative
NIHTB_DCCS_AgeCorrectedSS	Cingulate_Post_R	local efficiency	-2.505960858547416	0.2406882411679411	-6.907122244698806	0.0213679161590827	5.544218710326543	0.1587451356114411	Relative
NIHTB_Flanker_AgeCorrectedSS	Cingulate_Post_R	local efficiency	-1.864158569556696	0.3276095001241661	-4.891479999533423	0.0666395087381483	0.7470337082156555	0.8307877731815423	Relative
NIHTB_ListSorting_AgeCorrectedSS	Cingulate_Post_R	local efficiency	-2.3230563915415656	0.2477936522597735	-2.99384971547058	0.2888503707034883	1.6684260734184069	0.6512742590092374	Relative
BRIEF-P_Inhibit_T	Cingulate_Post_R	local efficiency	-1.1684177790740968	0.3059270183032925	3.049467237769782	0.0609662419775779	-0.2733367149333451	0.8989675741769966	Relative
BRIEF-P_WorkingMemory_T	Cingulate_Post_R	local efficiency	0.167495882623354	0.9284364013073017	6.90080329558692	0.0104382774659364	-2.0568637671033527	0.560477999620141	Relative
BRIEF-P_Shift_T	Cingulate_Post_R	local efficiency	-0.3667726049940535	0.8198899952625744	5.256213988278299	0.0232733406261498	-4.032027256018184	0.188351314498481	Relative
WISC_DigitSpan_ss	Cingulate_Post_R	local efficiency	-0.294038878134859	0.5430848697581769	-1.0841615816277246	0.1153682311086433	-0.2050540457103533	0.8217179231344887	Relative
NIHTB_FluidComposite_AgeCorrectedSS	Cingulate_Post_R	local efficiency	-3.8249638754114015	0.1603020889105696	-9.391799137044256	0.0163666042845493	5.581337248060612	0.2891674395974277	Relative
NIHTB_CrystallizedComposite_AgeCorrectedSS	Cingulate_Post_R	local efficiency	-0.9486577998756016	0.6421060971241621	-10.736714382163234	0.0002910180362959	2.3563083462094383	0.5343021741062743	Relative
NIHTB_DCCS_AgeCorrectedSS	Hippocampus_L	local efficiency	0.064098929668524	0.9737318965172264	-6.697972313789475	0.0292991807887239	-0.1720668411433048	0.9621966367755288	Relative
NIHTB_Flanker_AgeCorrectedSS	Hippocampus_L	local efficiency	-0.0040292414493321	0.9981380310950118	-5.323837313968513	0.0503491659026432	1.4706171126457095	0.6480206316379613	Relative
NIHTB_ListSorting_AgeCorrectedSS	Hippocampus_L	local efficiency	1.0490975667829536	0.5652195631387282	-3.1818995162778334	0.2723905863460131	-1.4617190469750647	0.6740300878225363	Relative
BRIEF-P_Inhibit_T	Hippocampus_L	local efficiency	-1.3712051814727657	0.230324064358682	3.3154047937961564	0.04160459741642	-1.0394188835152682	0.6221025638757189	Relative
BRIEF-P_WorkingMemory_T	Hippocampus_L	local efficiency	0.744119972662232	0.690562364751539	7.240215522133005	0.0072857786348232	-4.3627030932384	0.2096096957015827	Relative
BRIEF-P_Shift_T	Hippocampus_L	local efficiency	-1.117384035831583	0.4946092681949275	5.283086563974321	0.024148287580773	-2.350490713517873	0.4380567366684281	Relative
WISC_DigitSpan_ss	Hippocampus_L	local efficiency	-0.3444141295637503	0.4782375912921482	-0.9456116438511506	0.1668925686471923	-0.7746558266608439	0.3859190658643233	Relative
NIHTB_FluidComposite_AgeCorrectedSS	Hippocampus_L	local efficiency	2.1846407660379525	0.377325411602683	-9.793564356620626	0.0148427091273104	-1.4876982542200172	0.7675491760433619	Relative
NIHTB_CrystallizedComposite_AgeCorrectedSS	Hippocampus_L	local efficiency	1.5952252713162096	0.3820442132199237	-10.610582235244348	0.0004457025464377	-2.4051038841630965	0.4952638065974799	Relative
NIHTB_DCCS_AgeCorrectedSS	Hippocampus_R	local efficiency	-2.4395281412359746	0.2396168427119725	-6.149717829938	0.0433224820094706	-0.1864147356675191	0.9656264885799012	Relative
NIHTB_Flanker_AgeCorrectedSS	Hippocampus_R	local efficiency	-0.5182456921657168	0.7792559777434644	-4.727489987688926	0.0815382794151039	-1.365284243142514	0.7240681080455704	Relative
NIHTB_ListSorting_AgeCorrectedSS	Hippocampus_R	local efficiency	-0.6991862394813294	0.7201964637538341	-2.727878301716863	0.3444553268294132	-1.4251178432045497	0.7291771738096715	Relative
BRIEF-P_Inhibit_T	Hippocampus_R	local efficiency	-0.6982247877877561	0.460151591542195	3.157665128669138	0.0552394957972194	-1.284519806739137	0.6050624055467693	Relative
BRIEF-P_WorkingMemory_T	Hippocampus_R	local efficiency	-2.308702723629842	0.127586087675905	7.633461847053589	0.0041630183234076	-3.083837294402493	0.4364798307614529	Relative
BRIEF-P_Shift_T	Hippocampus_R	local efficiency	-0.0319671035615587	0.980713908751898	5.590102341449408	0.0161506986082849	-6.595289026649529	0.0607538969001873	Relative
WISC_DigitSpan_ss	Hippocampus_R	local efficiency	0.0372152467147297	0.9259327610901008	-1.091994318294966	0.1173147704101336	-0.5196068717668942	0.6208510242939898	Relative
NIHTB_FluidComposite_AgeCorrectedSS	Hippocampus_R	local efficiency	-1.9553911671867048	0.4603003674526558	-8.79063606180122	0.0275561438742744	-1.126133565266336	0.8481478557337521	Relative
NIHTB_CrystallizedComposite_AgeCorrectedSS	Hippocampus_R	local efficiency	-1.090379593151653	0.5773399065323045	-10.826298559446531	0.0003277963861285	2.754438822224449	0.5092776184180932	Relative
NIHTB_DCCS_AgeCorrectedSS	ParaHippocampal_L	local efficiency	-3.6731740438132263	0.1109747334482769	-6.25980885892539	0.0410994865309306	3.941398025984428	0.2882465279903585	Relative
NIHTB_Flanker_AgeCorrectedSS	ParaHippocampal_L	local efficiency	-3.1768915244768223	0.1207044092738423	-4.548096273617276	0.0939142799694427	2.892250126730899	0.3800998499286001	Relative
NIHTB_ListSorting_AgeCorrectedSS	ParaHippocampal_L	local efficiency	-1.5059228219161542	0.4874637902844383	-3.2922429490288567	0.2618786703366375	2.876679995069035	0.425005783789357	Relative
BRIEF-P_Inhibit_T	ParaHippocampal_L	local efficiency	-2.0172088256497736	0.0804691442848988	3.224258903489724	0.0487198709696754	1.0635932816898366	0.5900112345523673	Relative
BRIEF-P_WorkingMemory_T	ParaHippocampal_L	local efficiency	-0.3796469817444311	0.8413895681447707	6.90960767432537	0.0115849378816799	-0.6940743534064014	0.8321005644295149	Relative
BRIEF-P_Shift_T	ParaHippocampal_L	local efficiency	-1.9292270668463816	0.2430959169592754	5.214116933820142	0.0273387908829615	0.0662157468791676	0.9813966827673706	Relative
WISC_DigitSpan_ss	ParaHippocampal_L	local efficiency	-0.2575771531540529	0.5978525576710423	-0.9687782264246924	0.1628792044400235	-0.4882146546639662	0.5610955732988845	Relative
NIHTB_FluidComposite_AgeCorrectedSS	ParaHippocampal_L	local efficiency	-4.244049807947588	0.1484841887203652	-8.93783895451167	0.0276137284782115	4.865958251102243	0.341475173963262	Relative
NIHTB_CrystallizedComposite_AgeCorrectedSS	ParaHippocampal_L	local efficiency	-2.2791142161839346	0.2934684515400865	-9.88599251856566	0.0012053559840576	0.9102737354620696	0.8047916388674896	Relative
NIHTB_DCCS_AgeCorrectedSS	ParaHippocampal_R	local efficiency	-3.766006185443676	0.1111171766824855	-6.276428553155128	0.0390606952708255	4.352951195388783	0.2182241520669621	Relative
NIHTB_Flanker_AgeCorrectedSS	ParaHippocampal_R	local efficiency	-4.125727451619783	0.0485354586047562	-4.680179078684202	0.0803279961417343	5.257146213134106	0.0927963961002322	Relative
NIHTB_ListSorting_AgeCorrectedSS	ParaHippocampal_R	local efficiency	0.4811929130853014	0.8288717927531856	-3.5353599717643958	0.2229365083821279	0.9213841761298142	0.7849749389605817	Relative
BRIEF-P_Inhibit_T	ParaHippocampal_R	local efficiency	-2.3023083836739957	0.0508121732465497	3.240780363538987	0.0444278914400487	0.8712864178901764	0.6515982018648211	Relative
BRIEF-P_WorkingMemory_T	ParaHippocampal_R	local efficiency	-0.7702703297026265	0.6878247593334015	7.525011608180712	0.0050771186372537	-3.404219874615472	0.2850316824251582	Relative
BRIEF-P_Shift_T	ParaHippocampal_R	local efficiency	-1.7295688278788697	0.3037592394381502	5.393248542449586	0.0206531429925467	-1.6638563795260672	0.5493028253715138	Relative
WISC_DigitSpan_ss	ParaHippocampal_R	local efficiency	0.3410920945917619	0.4999847372371939	-1.2715123762767593	0.0671948575375716	0.120526632863517	0.8846686286987407	Relative
NIHTB_FluidComposite_AgeCorrectedSS	ParaHippocampal_R	local efficiency	-3.0916695863291186	0.3049220092303227	-9.510925102986878	0.0178090634037689	5.742250662425911	0.2311024683869474	Relative
NIHTB_CrystallizedComposite_AgeCorrectedSS	ParaHippocampal_R	local efficiency	-3.2470702225070083	0.143749526499217	-10.367631549405449	0.0005768656021277	4.196084921726017	0.2201282973517498	Relative
NIHTB_DCCS_AgeCorrectedSS	Amygdala_L	local efficiency	-1.6156542777582683	0.4725946896617856	-6.705248988398484	0.0276841261817011	2.351317162375063	0.5028831441500808	Relative
NIHTB_Flanker_AgeCorrectedSS	Amygdala_L	local efficiency	-3.508920752424598	0.0773883540684836	-4.825823408720195	0.070250109851821	3.839239965145141	0.2140513148307067	Relative
NIHTB_ListSorting_AgeCorrectedSS	Amygdala_L	local efficiency	-0.4800522851526815	0.8201884945215302	-3.19041727114054	0.2679926902673578	0.9216750651824857	0.7839625408390322	Relative
BRIEF-P_Inhibit_T	Amygdala_L	local efficiency	-1.667773688342256	0.1388638520257563	3.3582004895580657	0.0372558884546729	-0.8986168440375928	0.6582181014410309	Relative
BRIEF-P_WorkingMemory_T	Amygdala_L	local efficiency	-1.3363875862266237	0.4648172073574544	7.592463214397229	0.0043435934921527	-3.8314608741234704	0.249234504568993	Relative
BRIEF-P_Shift_T	Amygdala_L	local efficiency	-1.8972100484906296	0.2321489910976398	5.624755410141577	0.0140314145100538	-3.4124038157867087	0.2361380985156117	Relative
WISC_DigitSpan_ss	Amygdala_L	local efficiency	-0.3883674655497932	0.422269266847751	-1.1262085209088517	0.1037031137872581	0.3178111141067856	0.715914627168306	Relative
NIHTB_FluidComposite_AgeCorrectedSS	Amygdala_L	local efficiency	-4.0431601030235145	0.1566421990882096	-9.278783195071158	0.0192400128862118	5.401484708726764	0.280698319354612	Relative
NIHTB_CrystallizedComposite_AgeCorrectedSS	Amygdala_L	local efficiency	-2.170889010209997	0.3035139469150988	-10.35473512603346	0.0005568649762712	1.905739531471015	0.5760175739892124	Relative
NIHTB_DCCS_AgeCorrectedSS	Amygdala_R	local efficiency	-4.519938740496855	0.0386137413261717	-6.8946829060465324	0.0206138776128926	7.565394076575767	0.0233884143969297	Relative
NIHTB_Flanker_AgeCorrectedSS	Amygdala_R	local efficiency	-3.682657940685141	0.0593342173570112	-5.00479259108342	0.0594471211326681	5.015677674639378	0.0914842300994785	Relative
NIHTB_ListSorting_AgeCorrectedSS	Amygdala_R	local efficiency	-0.4573077991754884	0.8260051640273847	-2.970825575644577	0.2989281842047798	-0.2498019105153943	0.937261199543122	Relative
BRIEF-P_Inhibit_T	Amygdala_R	local efficiency	-2.439308880603809	0.026840780176706	3.3302216287552397	0.0374114318687284	1.0635835753459997	0.580322996089842	Relative
BRIEF-P_WorkingMemory_T	Amygdala_R	local efficiency	-0.8945901152167248	0.6180617067577018	7.505042791011695	0.0050211334716561	-3.577725788726477	0.2618968060424049	Relative
BRIEF-P_Shift_T	Amygdala_R	local efficiency	-1.4387553146005767	0.3640389168984395	5.253136487796315	0.0246161443586267	-1.4015589701272408	0.6170642609592198	Relative
WISC_DigitSpan_ss	Amygdala_R	local efficiency	-0.4948553842870691	0.2960706187258701	-1.107759250033575	0.1086953785120536	0.4694328389745359	0.5733387007998982	Relative
NIHTB_FluidComposite_AgeCorrectedSS	Amygdala_R	local efficiency	-5.2691778424408415	0.0598352440488632	-9.325026520026848	0.0172570867005176	7.501551225446821	0.1066628584601851	Relative
NIHTB_CrystallizedComposite_AgeCorrectedSS	Amygdala_R	local efficiency	-3.1307579200193056	0.1308939763372866	-10.490028410376665	0.0004189931702837	3.7642210937612064	0.2446997109689906	Relative
NIHTB_DCCS_AgeCorrectedSS	Calcarine_L	local efficiency	-2.944717255246576	0.1475325097218721	-6.857006263341512	0.0222922174565993	5.504914057248227	0.0969578004049102	Relative
NIHTB_Flanker_AgeCorrectedSS	Calcarine_L	local efficiency	-0.5123537974395799	0.777540141982683	-5.3414220089384905	0.0462983104095412	2.8051080831518567	0.3431679266707883	Relative
NIHTB_ListSorting_AgeCorrectedSS	Calcarine_L	local efficiency	0.1005890444374163	0.958245018152912	-3.327027034707424	0.2429316361217239	1.1042825309614817	0.7246894734471674	Relative
BRIEF-P_Inhibit_T	Calcarine_L	local efficiency	-2.20395810907362	0.0404023675049101	2.8566478274903617	0.072286134068971	2.294931631384743	0.222465449582427	Relative
BRIEF-P_WorkingMemory_T	Calcarine_L	local efficiency	-2.459441398727467	0.1598143634762977	7.033563067428609	0.0076546223841421	-0.16064678449337	0.958240833885378	Relative
BRIEF-P_Shift_T	Calcarine_L	local efficiency	-2.0997435600380965	0.1735827140767528	4.815588445270002	0.0367977178443379	0.8324684840127649	0.7585011767245581	Relative
WISC_DigitSpan_ss	Calcarine_L	local efficiency	-0.0273510175695401	0.9527825506628708	-1.0553794403606211	0.1207832609779948	-0.8174724703263567	0.3107104173574981	Relative
NIHTB_FluidComposite_AgeCorrectedSS	Calcarine_L	local efficiency	-1.732949444029522	0.5052923839453825	-9.64007676950555	0.0145619302603983	4.530456232590775	0.2928211935650768	Relative
NIHTB_CrystallizedComposite_AgeCorrectedSS	Calcarine_L	local efficiency	-0.1378790064274918	0.9422492116322748	-10.00749549248159	0.0006295794954071	-4.044650638151447	0.2012967440183899	Relative
NIHTB_DCCS_AgeCorrectedSS	Calcarine_R	local efficiency	-1.378115721241213	0.5040584964367532	-7.254897574745706	0.0181803938170207	4.8997013778018985	0.1728947363065212	Relative
NIHTB_Flanker_AgeCorrectedSS	Calcarine_R	local efficiency	-0.194405718775065	0.9158022847215048	-5.513977552859904	0.0435500822692131	2.478520158272551	0.4384753628006714	Relative
NIHTB_ListSorting_AgeCorrectedSS	Calcarine_R	local efficiency	1.9279873858354304	0.3210826848770707	-3.6325443268600655	0.2092201429228179	-1.0137144337811228	0.7640380132873712	Relative
BRIEF-P_Inhibit_T	Calcarine_R	local efficiency	-1.8899247012820184	0.0806435679436985	2.6848555619234435	0.0980292079280319	2.7291534270435625	0.1473762916438846	Relative
BRIEF-P_WorkingMemory_T	Calcarine_R	local efficiency	-2.115535700012688	0.2320811116276937	6.922804039131906	0.0104130061159373	1.1945205886392114	0.6980695591290986	Relative
BRIEF-P_Shift_T	Calcarine_R	local efficiency	-2.0317855556422684	0.1908441202350813	4.72727045875268	0.0442402614786051	1.795443451269911	0.5063418476077566	Relative
WISC_DigitSpan_ss	Calcarine_R	local efficiency	0.2027065933058045	0.6602462890286143	-0.9958510269088456	0.1496774779722273	-0.9483018080310928	0.2362625019104061	Relative
NIHTB_FluidComposite_AgeCorrectedSS	Calcarine_R	local efficiency	-0.1782986925825853	0.9461351287883926	-9.975717879941104	0.0133787256945516	2.95641454642592	0.5211964076166686	Relative
NIHTB_CrystallizedComposite_AgeCorrectedSS	Calcarine_R	local efficiency	0.450337151606684	0.8159592142007538	-9.765766437292251	0.0009988322723098	-5.122857732595582	0.1474474580638637	Relative
NIHTB_DCCS_AgeCorrectedSS	Cuneus_L	local efficiency	-2.886123150747704	0.1904519887014872	-6.617279246562947	0.0283183123855938	3.432550564557604	0.3062937066052272	Relative
NIHTB_Flanker_AgeCorrectedSS	Cuneus_L	local efficiency	-1.6378949744927735	0.4020556601295428	-5.294409458500927	0.0479061575305658	3.7903137583562	0.2042014184854881	Relative
NIHTB_ListSorting_AgeCorrectedSS	Cuneus_L	local efficiency	0.2546785094928112	0.902327803596098	-3.1789562142233203	0.2658026164170669	-0.1116590776288561	0.971928262388798	Relative
BRIEF-P_Inhibit_T	Cuneus_L	local efficiency	-1.5293979861965694	0.1436915077490053	2.989182175673025	0.0625453610740127	0.5655733152733645	0.7482775162698434	Relative
BRIEF-P_WorkingMemory_T	Cuneus_L	local efficiency	-1.104008269462761	0.5168747599082069	6.981986738458985	0.0085989372458155	-1.364235594594347	0.6365126351164043	Relative
BRIEF-P_Shift_T	Cuneus_L	local efficiency	-1.279394438964408	0.3942827034167575	4.762269941884366	0.0401427932534863	0.3574662804804537	0.8881359973316021	Relative
WISC_DigitSpan_ss	Cuneus_L	local efficiency	0.0053032649120832	0.9905240220769848	-1.1005158038302685	0.1076094896838145	-0.5007805251262016	0.5058914249496347	Relative
NIHTB_FluidComposite_AgeCorrectedSS	Cuneus_L	local efficiency	-2.251237710014784	0.423498651062059	-9.400879081448547	0.0172766720330846	3.437683442753086	0.432882807481855	Relative
NIHTB_CrystallizedComposite_AgeCorrectedSS	Cuneus_L	local efficiency	0.5125789871040766	0.8046838835756306	-10.326732374889517	0.0004716792962816	-2.8162550401664714	0.3971314034407653	Relative
NIHTB_DCCS_AgeCorrectedSS	Cuneus_R	local efficiency	-3.301514564796722	0.1143900451826065	-6.598324682153015	0.0287867393166074	4.306512259685708	0.1986755080302089	Relative
NIHTB_Flanker_AgeCorrectedSS	Cuneus_R	local efficiency	-1.930586654890147	0.2984683187943022	-5.276071040888959	0.0492049788805219	4.13547003227793	0.1660427730081454	Relative
NIHTB_ListSorting_AgeCorrectedSS	Cuneus_R	local efficiency	0.0611169889375827	0.9751820877471836	-3.604055049138063	0.2071899707786086	2.381709075936965	0.4515588940801873	Relative
BRIEF-P_Inhibit_T	Cuneus_R	local efficiency	-1.3890478869344536	0.2041435417837245	2.9100246608808837	0.0738110109419984	0.8768752607819578	0.6243677662744223	Relative
BRIEF-P_WorkingMemory_T	Cuneus_R	local efficiency	-1.3005256322918777	0.4639715964944951	7.0901713876942445	0.0082529543941474	-0.962499605106262	0.7413447654239218	Relative
BRIEF-P_Shift_T	Cuneus_R	local efficiency	-1.3078292119477644	0.402559445489028	4.876208065259538	0.0371951207349255	-0.0743666552692516	0.9768545805767784	Relative
WISC_DigitSpan_ss	Cuneus_R	local efficiency	0.0695178874737214	0.8827192875106474	-1.171929105778181	0.0913985620287325	-0.0123981900077856	0.9870722145640936	Relative
NIHTB_FluidComposite_AgeCorrectedSS	Cuneus_R	local efficiency	-2.9527181608676187	0.2680388558529396	-9.531548887622169	0.0158764178456969	5.327462228550361	0.2162211400934394	Relative
NIHTB_CrystallizedComposite_AgeCorrectedSS	Cuneus_R	local efficiency	-0.167630944470299	0.932301514840152	-10.305378826057911	0.0005135804798504	-1.676946993276572	0.6092798586040468	Relative
NIHTB_DCCS_AgeCorrectedSS	Lingual_L	local efficiency	-2.033486836447852	0.3326130594664981	-6.599743720686568	0.0292808016307023	2.267339414349901	0.4908216667368829	Relative
NIHTB_Flanker_AgeCorrectedSS	Lingual_L	local efficiency	-2.301020821827476	0.2146494538235613	-5.222072945707482	0.0501686741075071	4.43565732792335	0.1281237496290756	Relative
NIHTB_ListSorting_AgeCorrectedSS	Lingual_L	local efficiency	-0.1043008647111974	0.957724708211944	-3.435505821006602	0.2283021803229868	1.8706218568870965	0.5465936782487156	Relative
BRIEF-P_Inhibit_T	Lingual_L	local efficiency	-1.8496826259453247	0.0946511542934618	2.8839256350332643	0.0724456666520424	1.7081749146458682	0.3703961643768736	Relative
BRIEF-P_WorkingMemory_T	Lingual_L	local efficiency	-1.954486399117151	0.2726807349078889	7.22644001290775	0.0060824299303415	-1.9419573844691809	0.5286325780396735	Relative
BRIEF-P_Shift_T	Lingual_L	local efficiency	-0.7692700303680007	0.6262924401333294	4.957447845376235	0.032646386569309	-1.7229308345288783	0.5296163078582554	Relative
WISC_DigitSpan_ss	Lingual_L	local efficiency	-0.102317050871169	0.8333103444532024	-1.0395935958312164	0.1261520192140351	-0.7958643053098944	0.3320035042373734	Relative
NIHTB_FluidComposite_AgeCorrectedSS	Lingual_L	local efficiency	-3.091314999695075	0.2468321284914135	-9.307916037674484	0.0184488028237646	3.97726842580089	0.3489385248663706	Relative
NIHTB_CrystallizedComposite_AgeCorrectedSS	Lingual_L	local efficiency	-2.207489022395104	0.2552321114453677	-9.57541337403257	0.0009950105573274	-2.37429353286808	0.4386128269469652	Relative
NIHTB_DCCS_AgeCorrectedSS	Lingual_R	local efficiency	-4.076064803184992	0.0544265808650533	-6.699265973224954	0.0258576235006802	6.511411603251663	0.0482752652060967	Relative
NIHTB_Flanker_AgeCorrectedSS	Lingual_R	local efficiency	-2.866439953480972	0.12823828133207	-5.221160846780018	0.0509365135267262	5.442571494593872	0.0639325468849477	Relative
NIHTB_ListSorting_AgeCorrectedSS	Lingual_R	local efficiency	-1.993513090477376	0.3189776235976576	-3.333343036148714	0.2437888328265326	4.057200157460155	0.1938648307319788	Relative
BRIEF-P_Inhibit_T	Lingual_R	local efficiency	-2.308559120957088	0.0511393258303738	2.8028916044735928	0.082767275505827	2.674653025226284	0.1495285313905383	Relative
BRIEF-P_WorkingMemory_T	Lingual_R	local efficiency	-2.349725881884752	0.2249253378389882	7.025095304262228	0.0091469486611053	1.0447741188481672	0.7310443949624194	Relative
BRIEF-P_Shift_T	Lingual_R	local efficiency	-2.5406714372393733	0.1344107114337982	4.839763810156536	0.0384295092418741	1.9019429093728164	0.4747758162082481	Relative
WISC_DigitSpan_ss	Lingual_R	local efficiency	-0.0599670151309885	0.9083316518284592	-1.02642350256433	0.1385821438077048	-0.5139116430726923	0.5221073020690339	Relative
NIHTB_FluidComposite_AgeCorrectedSS	Lingual_R	local efficiency	-5.567134457128218	0.0388179937137507	-9.372937946692875	0.0168233797679963	8.696400340570337	0.0397769520822104	Relative
NIHTB_CrystallizedComposite_AgeCorrectedSS	Lingual_R	local efficiency	-2.954467011941781	0.136184999406927	-9.458972597346577	0.0012159637010947	-0.939514269346186	0.7649278585008272	Relative
NIHTB_DCCS_AgeCorrectedSS	Occipital_Sup_L	local efficiency	-0.3304551935211767	0.8697058578279003	-7.045779101275077	0.0201121178200705	2.6987070333410927	0.4029302498020685	Relative
NIHTB_Flanker_AgeCorrectedSS	Occipital_Sup_L	local efficiency	-0.8247396414856828	0.6440434492531106	-5.385227019923258	0.0442468053691324	3.396890820420834	0.2352756432856425	Relative
NIHTB_ListSorting_AgeCorrectedSS	Occipital_Sup_L	local efficiency	1.8032403496727436	0.3403060387284397	-3.4572514316823675	0.2235789603575327	-0.6961511259215215	0.8177894437718128	Relative
BRIEF-P_Inhibit_T	Occipital_Sup_L	local efficiency	-1.4783497851437302	0.1649313129121734	2.923340418813088	0.0703237946355171	0.7928626906288752	0.6591343203079643	Relative
BRIEF-P_WorkingMemory_T	Occipital_Sup_L	local efficiency	-2.6471267774022302	0.1261649626428803	6.743670732878117	0.0109297978427182	2.059028770745675	0.4809152672974977	Relative
BRIEF-P_Shift_T	Occipital_Sup_L	local efficiency	-1.3705797110914402	0.3691927029721082	4.678950177584359	0.0446077183358941	0.8915980344042757	0.7302201474602434	Relative
WISC_DigitSpan_ss	Occipital_Sup_L	local efficiency	0.1621556757278172	0.7248582393160132	-1.0500453838016957	0.1244878076799646	-0.8386622146723098	0.2747729843001279	Relative
NIHTB_FluidComposite_AgeCorrectedSS	Occipital_Sup_L	local efficiency	-0.3077605951917462	0.9041393452485308	-9.940044407436776	0.011530644599811	4.71910485311783	0.260481427552315	Relative
NIHTB_CrystallizedComposite_AgeCorrectedSS	Occipital_Sup_L	local efficiency	-1.60672392705065	0.4015238931284919	-10.42500329861126	0.0004182832113448	1.0328570049840275	0.7430690463999075	Relative
NIHTB_DCCS_AgeCorrectedSS	Occipital_Sup_R	local efficiency	-2.9416382433728487	0.145662133912756	-6.653629623133713	0.0267726902496074	4.106568769083289	0.2106880563767631	Relative
NIHTB_Flanker_AgeCorrectedSS	Occipital_Sup_R	local efficiency	-2.739285158634466	0.1250838219827925	-5.206971324368987	0.0491289725695969	5.368368382333603	0.0649201980281575	Relative
NIHTB_ListSorting_AgeCorrectedSS	Occipital_Sup_R	local efficiency	-0.4246685892860665	0.8236787151661705	-3.16013058954467	0.2669986911043993	0.7996290171826272	0.7964934720870964	Relative
BRIEF-P_Inhibit_T	Occipital_Sup_R	local efficiency	-1.339497616463766	0.1804303240692271	2.879605621148764	0.0732979105343247	0.8548082833003571	0.6195144818567639	Relative
BRIEF-P_WorkingMemory_T	Occipital_Sup_R	local efficiency	-2.4558984803039463	0.1307042701869572	6.648072516918441	0.0116400012155851	2.668387933627576	0.340395973356422	Relative
BRIEF-P_Shift_T	Occipital_Sup_R	local efficiency	-1.752589590153486	0.2201538975185789	4.657887112409865	0.0434544724809737	1.4420539097023046	0.558323088745242	Relative
WISC_DigitSpan_ss	Occipital_Sup_R	local efficiency	-0.0484833643119522	0.9106182340391982	-1.086859482657932	0.1100298579425324	-0.6340130405171357	0.3877992481399428	Relative
NIHTB_FluidComposite_AgeCorrectedSS	Occipital_Sup_R	local efficiency	-3.2908115346264544	0.201614258977941	-9.319248409342755	0.017540467616544	4.782129167291122	0.2580590771654222	Relative
NIHTB_CrystallizedComposite_AgeCorrectedSS	Occipital_Sup_R	local efficiency	-2.7793259667345067	0.1435293442034309	-10.304191983570632	0.0004374222676111	1.818029269551772	0.5645423665895074	Relative
NIHTB_DCCS_AgeCorrectedSS	Occipital_Mid_L	local efficiency	-1.3930085443318985	0.5063969305637772	-6.729626014470262	0.0255889146674872	2.092556731248115	0.5277307852704963	Relative
NIHTB_Flanker_AgeCorrectedSS	Occipital_Mid_L	local efficiency	-1.6748403444982338	0.366727094390348	-5.171375097847215	0.0517908334465464	3.5349003984532748	0.2287927678066927	Relative
NIHTB_ListSorting_AgeCorrectedSS	Occipital_Mid_L	local efficiency	2.8410701679232573	0.1465055720006947	-3.371779073841928	0.2294800530733384	-1.45832539488824	0.6365558334658545	Relative
BRIEF-P_Inhibit_T	Occipital_Mid_L	local efficiency	-1.7331599811970688	0.1114622218522318	2.779084884520156	0.082031455641745	1.3462912151280486	0.4339006025021793	Relative
BRIEF-P_WorkingMemory_T	Occipital_Mid_L	local efficiency	-1.1938671359062176	0.5023811091856876	6.712125490526103	0.0115642634477077	-0.0838449170888499	0.9763261829178012	Relative
BRIEF-P_Shift_T	Occipital_Mid_L	local efficiency	-2.412855975518617	0.1205875442919151	4.572528900385543	0.0457740884420968	1.758386112041753	0.4740226953167837	Relative
WISC_DigitSpan_ss	Occipital_Mid_L	local efficiency	-0.2153992253309309	0.6498700183882102	-1.14158780410766	0.0949626292874405	-0.1510965649856658	0.8378714512285222	Relative
NIHTB_FluidComposite_AgeCorrectedSS	Occipital_Mid_L	local efficiency	-1.696925652511154	0.5250558041602789	-9.40790175134707	0.0167962850117977	2.5920442821171483	0.541342452443639	Relative
NIHTB_CrystallizedComposite_AgeCorrectedSS	Occipital_Mid_L	local efficiency	-2.28602085480511	0.2450872126438611	-10.450801514219853	0.0003618078558219	1.0759076358613808	0.7365482440023183	Relative
NIHTB_DCCS_AgeCorrectedSS	Occipital_Mid_R	local efficiency	-4.199501188611472	0.0459743281313133	-6.590750510121874	0.0268015484703957	5.9027013114640745	0.0978014582648607	Relative
NIHTB_Flanker_AgeCorrectedSS	Occipital_Mid_R	local efficiency	-2.95425012035809	0.1150334961079609	-5.014775777655958	0.0586596486153447	4.540314858846103	0.153546267869261	Relative
NIHTB_ListSorting_AgeCorrectedSS	Occipital_Mid_R	local efficiency	0.0618963372531442	0.97515818934502	-3.4218806096716223	0.2284752450052904	2.1531828772015187	0.525916258125563	Relative
BRIEF-P_Inhibit_T	Occipital_Mid_R	local efficiency	-1.5147749888297222	0.1418053492012556	2.9149982439618007	0.0690000171356473	0.8807853051450271	0.6321143188766897	Relative
BRIEF-P_WorkingMemory_T	Occipital_Mid_R	local efficiency	-1.7595626581423522	0.2948027204713375	6.847711774432518	0.0097278009133245	0.052665694696883	0.9860157780752874	Relative
BRIEF-P_Shift_T	Occipital_Mid_R	local efficiency	-2.415258008085292	0.1002043689368251	4.756854101346228	0.037591290397139	1.5843801224642118	0.5450769179059209	Relative
WISC_DigitSpan_ss	Occipital_Mid_R	local efficiency	0.039163689159706	0.9295332977585636	-1.1724258917636916	0.0873551025340486	0.0699754717324507	0.9290645436747876	Relative
NIHTB_FluidComposite_AgeCorrectedSS	Occipital_Mid_R	local efficiency	-5.039974213412751	0.06014771717513	-9.282281747040916	0.0171209656911133	7.372047999741606	0.1094530729772274	Relative
NIHTB_CrystallizedComposite_AgeCorrectedSS	Occipital_Mid_R	local efficiency	-2.573343361395972	0.195522684028861	-10.56249877766928	0.0003278347456716	3.942390516378691	0.2657874637675657	Relative
NIHTB_DCCS_AgeCorrectedSS	Occipital_Inf_L	local efficiency	-2.3984059468300742	0.2381322902500452	-6.930533242415012	0.0201582038135882	6.058308311955808	0.0781493892869847	Relative
NIHTB_Flanker_AgeCorrectedSS	Occipital_Inf_L	local efficiency	-4.381479145760186	0.0141258582076778	-5.200732172832817	0.0442839127540827	7.8933475995293	0.0088327493035963	Relative
NIHTB_ListSorting_AgeCorrectedSS	Occipital_Inf_L	local efficiency	-0.3538734382698581	0.8534699265463461	-3.3934910453270533	0.2286627242973665	3.2935968323075104	0.3094776095535882	Relative
BRIEF-P_Inhibit_T	Occipital_Inf_L	local efficiency	-1.3939034110270665	0.1979260379708401	2.9049251566147416	0.0648952418176681	-1.2745198784848948	0.4910870870613122	Relative
BRIEF-P_WorkingMemory_T	Occipital_Inf_L	local efficiency	-3.4089684377538974	0.0534785815723793	6.810909094140251	0.0082544522733834	0.246508564160362	0.934374517367079	Relative
BRIEF-P_Shift_T	Occipital_Inf_L	local efficiency	-2.7061310191137737	0.0810609677115272	4.745390750154253	0.0351113561164402	-0.179675882195762	0.945661912981729	Relative
WISC_DigitSpan_ss	Occipital_Inf_L	local efficiency	0.1538601307903302	0.7504153357949589	-1.1528958071942963	0.0906150699045256	-0.5439813057738699	0.5011076244932372	Relative
NIHTB_FluidComposite_AgeCorrectedSS	Occipital_Inf_L	local efficiency	-4.218071714389486	0.1034138411263054	-9.607957573405374	0.0135172921121903	7.706332835461151	0.0789149013112626	Relative
NIHTB_CrystallizedComposite_AgeCorrectedSS	Occipital_Inf_L	local efficiency	-2.472485304354605	0.1980864281541995	-10.577114585704264	0.000311771558224	3.178370779136677	0.3278789845483884	Relative
NIHTB_DCCS_AgeCorrectedSS	Occipital_Inf_R	local efficiency	-4.650242173871884	0.0417191095516938	-6.226383433585159	0.0410337209588964	4.674018929726984	0.2506080077201787	Relative
NIHTB_Flanker_AgeCorrectedSS	Occipital_Inf_R	local efficiency	-4.713012473614923	0.0195620951594534	-4.146126828913845	0.1212749247271582	2.738809429055764	0.4443134920154337	Relative
NIHTB_ListSorting_AgeCorrectedSS	Occipital_Inf_R	local efficiency	-1.202575820848537	0.5773134448383805	-2.7297567680574866	0.3482000118173693	-0.0910867025372958	0.9812266268183972	Relative
BRIEF-P_Inhibit_T	Occipital_Inf_R	local efficiency	-0.7638047033917847	0.4944566332510939	3.047098773737847	0.0623855934874699	-0.5555973693570094	0.803495384662758	Relative
BRIEF-P_WorkingMemory_T	Occipital_Inf_R	local efficiency	-0.3187235436656338	0.8609962957114663	6.945206225626502	0.0099179048013338	-1.92336749843932	0.5975340474121211	Relative
BRIEF-P_Shift_T	Occipital_Inf_R	local efficiency	-1.253902114037299	0.4293627320567128	5.117053385690985	0.0280542199008424	-1.854007497597156	0.5586821820791518	Relative
WISC_DigitSpan_ss	Occipital_Inf_R	local efficiency	0.1016798567758714	0.8302425933543218	-1.1061775983526427	0.1088773023810973	-0.6040809952219721	0.5217695993747107	Relative
NIHTB_FluidComposite_AgeCorrectedSS	Occipital_Inf_R	local efficiency	-5.287908706254211	0.0691641777656147	-8.373151935112928	0.0350380965957937	3.1182765108461408	0.5504254660953243	Relative
NIHTB_CrystallizedComposite_AgeCorrectedSS	Occipital_Inf_R	local efficiency	-3.1044433321429734	0.148921947417315	-9.945320484256566	0.0008819923768096	1.5378407953582411	0.6924778810727492	Relative
NIHTB_DCCS_AgeCorrectedSS	Fusiform_L	local efficiency	-0.5698468902329789	0.7888147455312129	-6.720128711433928	0.0256238220018608	0.2576869041310563	0.9370269715098104	Relative
NIHTB_Flanker_AgeCorrectedSS	Fusiform_L	local efficiency	-1.901872522959547	0.3109956989172777	-5.133444705417314	0.0522204049024832	4.121498604247216	0.1530684961796291	Relative
NIHTB_ListSorting_AgeCorrectedSS	Fusiform_L	local efficiency	1.0777847693688818	0.5869450881534151	-3.212243713414648	0.2524953953656948	1.498606784335518	0.6256383505584567	Relative
BRIEF-P_Inhibit_T	Fusiform_L	local efficiency	-1.3712145748383104	0.2023499996554971	2.744195305732241	0.0858952723894051	0.4881320726829971	0.7798913494415476	Relative
BRIEF-P_WorkingMemory_T	Fusiform_L	local efficiency	-1.6650318221418872	0.337994367428466	6.514157454739857	0.0127238116139142	-1.3597197138703592	0.630881953719691	Relative
BRIEF-P_Shift_T	Fusiform_L	local efficiency	-1.5968507833773384	0.2981023001505641	4.510690932361349	0.0489309711766957	-0.0751303303628935	0.975987086320352	Relative
WISC_DigitSpan_ss	Fusiform_L	local efficiency	-0.2999916970585419	0.5196295265790049	-1.1947272215193174	0.0782451852881438	-0.2789359508316797	0.7081052204158392	Relative
NIHTB_FluidComposite_AgeCorrectedSS	Fusiform_L	local efficiency	-0.5833703182358817	0.8294675516444845	-9.433057993366589	0.0163773213145325	1.5152723836360145	0.7186793266145959	Relative
NIHTB_CrystallizedComposite_AgeCorrectedSS	Fusiform_L	local efficiency	-3.25866828413221	0.1005563505515625	-10.639348856082314	0.0002586608959122	1.9221364907730527	0.5298584187702342	Relative
NIHTB_DCCS_AgeCorrectedSS	Fusiform_R	local efficiency	-2.666447336273833	0.2162669896173723	-6.578953272850993	0.0285887617156056	3.0932153684330865	0.3435136490323327	Relative
NIHTB_Flanker_AgeCorrectedSS	Fusiform_R	local efficiency	-2.8889557723036385	0.128226106825564	-5.157970549872738	0.0504475454348984	5.612978013375318	0.0520374751496393	Relative
NIHTB_ListSorting_AgeCorrectedSS	Fusiform_R	local efficiency	-0.6220239073185873	0.7575473610222121	-3.44264304862344	0.2223315225796318	3.510073318194168	0.2526686476273232	Relative
BRIEF-P_Inhibit_T	Fusiform_R	local efficiency	-2.3199044785706397	0.0416017462343637	3.029409435117776	0.0555182259574333	1.276163259917032	0.4685470735826448	Relative
BRIEF-P_WorkingMemory_T	Fusiform_R	local efficiency	-2.8215149822011867	0.1267799335558716	7.102310701471011	0.0065803570793172	-0.1956331675216072	0.9456393311513394	Relative
BRIEF-P_Shift_T	Fusiform_R	local efficiency	-3.0180339728854437	0.063020504306407	4.96515166781629	0.028647540115845	0.9839491188268058	0.6953820911416015	Relative
WISC_DigitSpan_ss	Fusiform_R	local efficiency	-0.0189317937201649	0.9698949838031958	-1.1153493262317389	0.1028541411840208	-0.3937550908970313	0.608797388010871	Relative
NIHTB_FluidComposite_AgeCorrectedSS	Fusiform_R	local efficiency	-3.555041298719654	0.1949710857237113	-9.317124285889475	0.0175634022057893	4.873100559421655	0.2434998394345854	Relative
NIHTB_CrystallizedComposite_AgeCorrectedSS	Fusiform_R	local efficiency	-4.364630351514087	0.0298955193112535	-10.221276763777372	0.0004223488181094	3.5678558532196867	0.2405735452508021	Relative
NIHTB_DCCS_AgeCorrectedSS	Postcentral_L	local efficiency	-1.2563002695187837	0.5618662639242116	-6.892712761945489	0.0222257002704828	3.831399322285275	0.2957841763110819	Relative
NIHTB_Flanker_AgeCorrectedSS	Postcentral_L	local efficiency	-5.90481833457121	0.0017359954509311	-4.959298076319658	0.0529278749315271	8.028470030754818	0.0111020039256449	Relative
NIHTB_ListSorting_AgeCorrectedSS	Postcentral_L	local efficiency	-4.389786239598578	0.0294563725158315	-2.7371744786145875	0.3259053911677585	2.982437147488626	0.38823326894561	Relative
BRIEF-P_Inhibit_T	Postcentral_L	local efficiency	-0.7036787287153624	0.5410967205321064	2.7744599688377534	0.0862853759352469	0.0606135043962329	0.975853247613104	Relative
BRIEF-P_WorkingMemory_T	Postcentral_L	local efficiency	-0.4384161540110389	0.8137061668383787	6.415104793973563	0.0151450969377596	-2.69112367988194	0.4070985510876532	Relative
BRIEF-P_Shift_T	Postcentral_L	local efficiency	-0.9945827442580484	0.5449274685041177	4.545677977539475	0.049554887065407	-0.0298099330232326	0.9916764404055582	Relative
WISC_DigitSpan_ss	Postcentral_L	local efficiency	-0.8076582428059844	0.0960116769433561	-1.2316198512364829	0.064795275448634	-0.1334652957986044	0.8713311001010497	Relative
NIHTB_FluidComposite_AgeCorrectedSS	Postcentral_L	local efficiency	-6.366599916315243	0.0199042173779759	-9.20987132640823	0.0170582535595686	7.644918696690575	0.1095414533499378	Relative
NIHTB_CrystallizedComposite_AgeCorrectedSS	Postcentral_L	local efficiency	-3.7961872422829552	0.0599066914090767	-10.028322642999912	0.0005620777509313	0.966348981966854	0.7808008723928884	Relative
NIHTB_DCCS_AgeCorrectedSS	Postcentral_R	local efficiency	-2.710419047508569	0.3287160946647822	-6.719145138732079	0.0249163303490287	3.9003335146696783	0.266412043781627	Relative
NIHTB_Flanker_AgeCorrectedSS	Postcentral_R	local efficiency	-7.294306157299122	0.0025890395253751	-5.027456368036837	0.0496810033681987	8.456435719312617	0.0055725995631599	Relative
NIHTB_ListSorting_AgeCorrectedSS	Postcentral_R	local efficiency	-4.971183939581828	0.0548759534556392	-3.1288686366604206	0.2600885056773544	5.583206152116524	0.0880864937002978	Relative
BRIEF-P_Inhibit_T	Postcentral_R	local efficiency	-2.680104219157004	0.056843178197064	2.950226487298232	0.0632184445592627	2.769583631150492	0.1149594592358298	Relative
BRIEF-P_WorkingMemory_T	Postcentral_R	local efficiency	-3.618225260288192	0.1030716128324396	6.466340564551313	0.010821973788802	-0.3013963781148486	0.912982004977595	Relative
BRIEF-P_Shift_T	Postcentral_R	local efficiency	-3.2992295478165894	0.1000823117878819	4.658197154397594	0.04071562883668	2.105779149671445	0.3992731189645034	Relative
WISC_DigitSpan_ss	Postcentral_R	local efficiency	-0.4412494913334894	0.4711367845483595	-1.1432400472304618	0.0937356822107475	0.5237549213346897	0.4899569533294988	Relative
NIHTB_FluidComposite_AgeCorrectedSS	Postcentral_R	local efficiency	-6.861573350120625	0.0504378259705819	-9.387078720779863	0.0149107994669739	8.93480422075724	0.0460189585314992	Relative
NIHTB_CrystallizedComposite_AgeCorrectedSS	Postcentral_R	local efficiency	-6.921998931735005	0.0071660541991767	-10.544286391378158	0.0002247403705111	7.111474424594916	0.0284670126395212	Relative
NIHTB_DCCS_AgeCorrectedSS	Parietal_Sup_L	local efficiency	-1.0579738820485771	0.6553161930877528	-7.122306556773175	0.0192007327533043	4.448761857724251	0.2482939410093461	Relative
NIHTB_Flanker_AgeCorrectedSS	Parietal_Sup_L	local efficiency	-3.642075750520553	0.0833408004651373	-4.732094851871132	0.0762613063390495	3.8395497004430026	0.2585726145819519	Relative
NIHTB_ListSorting_AgeCorrectedSS	Parietal_Sup_L	local efficiency	0.6155061385641564	0.7830759034420183	-3.2340332568621117	0.2598417338016658	-0.4046751818843129	0.9112303141321532	Relative
BRIEF-P_Inhibit_T	Parietal_Sup_L	local efficiency	-3.4495937413457662	0.0070028802797435	3.120146648392049	0.0518116743805579	2.382603997447683	0.2521983809711444	Relative
BRIEF-P_WorkingMemory_T	Parietal_Sup_L	local efficiency	-3.256860836824676	0.1224621566872396	7.271617458044753	0.0074235585943776	0.9205428241660718	0.7908275790087284	Relative
BRIEF-P_Shift_T	Parietal_Sup_L	local efficiency	-3.609557792907811	0.0502186064928258	5.114543785877882	0.029191604403411	1.7613817598040795	0.5600725432775153	Relative
WISC_DigitSpan_ss	Parietal_Sup_L	local efficiency	-0.0329086334071887	0.9539063486971924	-1.1998136596716975	0.0904955269687848	0.1762133438952051	0.848597173632222	Relative
NIHTB_FluidComposite_AgeCorrectedSS	Parietal_Sup_L	local efficiency	-2.245296169265868	0.4586993166416394	-9.465554991220682	0.0175125052401648	4.184911841600287	0.4011308078670497	Relative
NIHTB_CrystallizedComposite_AgeCorrectedSS	Parietal_Sup_L	local efficiency	-4.018430778758423	0.0708402264422062	-10.104799716462692	0.0005884262173647	3.29963914271238	0.3790481504442933	Relative
NIHTB_DCCS_AgeCorrectedSS	Parietal_Sup_R	local efficiency	-0.3171467722131613	0.8869771497764836	-7.641227599710531	0.012562688855259	4.652303074648033	0.189479480962056	Relative
NIHTB_Flanker_AgeCorrectedSS	Parietal_Sup_R	local efficiency	-3.1786682302566445	0.1105716179082467	-4.682218106941621	0.0828081790732355	3.1312920539314986	0.3191454996531593	Relative
NIHTB_ListSorting_AgeCorrectedSS	Parietal_Sup_R	local efficiency	-1.3019865660377823	0.5378954049937115	-2.920407365721462	0.3119822863317031	1.0150574528210126	0.7614606103596556	Relative
BRIEF-P_Inhibit_T	Parietal_Sup_R	local efficiency	-1.0493748759178512	0.4073170707575533	2.9417361301523366	0.0717321350374142	0.6081921657845756	0.7475841980482775	Relative
BRIEF-P_WorkingMemory_T	Parietal_Sup_R	local efficiency	-0.1253344282404772	0.9514539206393516	6.924647953743326	0.0100574658470252	-1.527878081808752	0.6198688374955028	Relative
BRIEF-P_Shift_T	Parietal_Sup_R	local efficiency	-0.8486330824180085	0.6391760155212916	4.753393473568781	0.0426380829112434	0.2142602722650052	0.9368482543405816	Relative
WISC_DigitSpan_ss	Parietal_Sup_R	local efficiency	-0.877286780321113	0.102417353090337	-1.1986019011442302	0.07750459762679	1.2516101084146698	0.1154827152497687	Relative
NIHTB_FluidComposite_AgeCorrectedSS	Parietal_Sup_R	local efficiency	-4.680340328171411	0.1011343765789419	-9.03206465622628	0.0228483543372689	5.66080857808998	0.2139706334101681	Relative
NIHTB_CrystallizedComposite_AgeCorrectedSS	Parietal_Sup_R	local efficiency	-4.889851170559272	0.0194152357216488	-10.063526883744396	0.0006069515478077	5.068911713990152	0.1286481660004327	Relative
NIHTB_DCCS_AgeCorrectedSS	Parietal_Inf_L	local efficiency	-0.6017173358172346	0.7573852466152574	-7.22343900605167	0.0169831927229378	5.200899667659865	0.1807255021709523	Relative
NIHTB_Flanker_AgeCorrectedSS	Parietal_Inf_L	local efficiency	-2.369661759648904	0.1706389521829183	-5.202620856178637	0.0509591726049487	5.403134098858855	0.1164396712432745	Relative
NIHTB_ListSorting_AgeCorrectedSS	Parietal_Inf_L	local efficiency	0.7281600505113146	0.6921728067393257	-3.435263777157916	0.2298796810498033	0.8712283140523275	0.813329801747686	Relative
BRIEF-P_Inhibit_T	Parietal_Inf_L	local efficiency	-1.714341615681239	0.1612246660776904	2.99685479121125	0.0610154380705325	-0.1972373278228479	0.9244303649523088	Relative
BRIEF-P_WorkingMemory_T	Parietal_Inf_L	local efficiency	-1.1974945127973675	0.55059032398261	6.875875946210832	0.0098262506138116	-1.2002920715749332	0.7262257864712072	Relative
BRIEF-P_Shift_T	Parietal_Inf_L	local efficiency	-1.1831028474938243	0.5003173155909958	4.867130870887615	0.0353281193112809	-1.4583285415268892	0.626819565739378	Relative
WISC_DigitSpan_ss	Parietal_Inf_L	local efficiency	0.0498661909877331	0.9240554657634884	-1.0884378024754198	0.111152645537449	-0.7278160366447697	0.4135885151662084	Relative
NIHTB_FluidComposite_AgeCorrectedSS	Parietal_Inf_L	local efficiency	-1.6085002336328005	0.5177425791660923	-9.84446844985594	0.0129040389394949	6.204097562498357	0.2202122818823788	Relative
NIHTB_CrystallizedComposite_AgeCorrectedSS	Parietal_Inf_L	local efficiency	-4.783312670946242	0.0083917495616459	-10.32102446704101	0.0003699781558521	5.874840116642784	0.1043789982246289	Relative
NIHTB_DCCS_AgeCorrectedSS	Parietal_Inf_R	local efficiency	-1.4835879689221048	0.4632950733560051	-6.638489649224841	0.0307657143622419	1.9633862999478144	0.5662184772837235	Relative
NIHTB_Flanker_AgeCorrectedSS	Parietal_Inf_R	local efficiency	-1.9862561638046528	0.2681010368278624	-4.940356788839781	0.0685975897505598	2.5379234086142457	0.402681005845668	Relative
NIHTB_ListSorting_AgeCorrectedSS	Parietal_Inf_R	local efficiency	-0.8568182261396895	0.6515321794933504	-2.7696099173921263	0.3391070269860682	-0.2394544861589676	0.9411068409149188	Relative
BRIEF-P_Inhibit_T	Parietal_Inf_R	local efficiency	0.051170515987062	0.962066290702444	2.6589004847825297	0.10581502038624	0.6427565422513088	0.726674102175952	Relative
BRIEF-P_WorkingMemory_T	Parietal_Inf_R	local efficiency	1.3153353471626388	0.4517783001496507	6.638085890631256	0.0138099948258541	-2.0557025336276475	0.4911078560602543	Relative
BRIEF-P_Shift_T	Parietal_Inf_R	local efficiency	0.6140266548762426	0.6882961784533425	4.8597079284059	0.038655579833643	-2.31304711564247	0.3773338633214022	Relative
WISC_DigitSpan_ss	Parietal_Inf_R	local efficiency	-0.2874014479658708	0.5270941374283418	-1.1061074612163635	0.1101983569239785	0.1192223670285961	0.877302216456191	Relative
NIHTB_FluidComposite_AgeCorrectedSS	Parietal_Inf_R	local efficiency	-4.515210548097024	0.0779569856310731	-8.805335914200718	0.0264621146952867	4.40528580698842	0.3182388502400324	Relative
NIHTB_CrystallizedComposite_AgeCorrectedSS	Parietal_Inf_R	local efficiency	-2.822060456076434	0.1357379999015985	-10.12220237385634	0.0006979587397092	2.2377152284930077	0.4901358806228498	Relative
NIHTB_DCCS_AgeCorrectedSS	SupraMarginal_L	local efficiency	-0.200182934216614	0.9146236097344458	-7.078809871780131	0.0185639727205526	4.416923920982301	0.23059400412613	Relative
NIHTB_Flanker_AgeCorrectedSS	SupraMarginal_L	local efficiency	-1.7888563744826431	0.2819565028489925	-5.167239451939416	0.0521115805001153	3.9635960940448753	0.2258515198746532	Relative
NIHTB_ListSorting_AgeCorrectedSS	SupraMarginal_L	local efficiency	-1.1599698023468037	0.5085712279639039	-3.455334322582065	0.2221494916605216	4.337741487269031	0.2195046412032822	Relative
BRIEF-P_Inhibit_T	SupraMarginal_L	local efficiency	-2.631996057020619	0.0060109507776603	2.7073822396384277	0.0749439749354935	0.0212445883686675	0.9908211291660192	Relative
BRIEF-P_WorkingMemory_T	SupraMarginal_L	local efficiency	-2.94562681976718	0.0643877174059039	6.522619231192328	0.0117065113675757	0.2065868884179836	0.9470541435760488	Relative
BRIEF-P_Shift_T	SupraMarginal_L	local efficiency	-1.03346782177762	0.465136727389034	4.547272065665107	0.0482009731684379	-0.653578248057056	0.8147698198349212	Relative
WISC_DigitSpan_ss	SupraMarginal_L	local efficiency	0.276629000111658	0.510141017221514	-1.152828610676052	0.0889186637692232	-0.9621200401505696	0.2435893879274686	Relative
NIHTB_FluidComposite_AgeCorrectedSS	SupraMarginal_L	local efficiency	-1.206500569146863	0.6132834375570877	-9.708520950957116	0.0138287823017875	4.810690131795988	0.3210532389468121	Relative
NIHTB_CrystallizedComposite_AgeCorrectedSS	SupraMarginal_L	local efficiency	-1.1424897111314207	0.5180504257451489	-10.464428218765663	0.0004065749826495	0.3679271079567909	0.9178756108169142	Relative
NIHTB_DCCS_AgeCorrectedSS	SupraMarginal_R	local efficiency	-1.184440253010563	0.5782237659803886	-6.745882638161087	0.0256879988958739	1.8258317679598364	0.6126822620819992	Relative
NIHTB_Flanker_AgeCorrectedSS	SupraMarginal_R	local efficiency	-1.011837902890571	0.5925393885891169	-4.901067647102188	0.0668637440650131	-0.1817842682009621	0.9546885793057414	Relative
NIHTB_ListSorting_AgeCorrectedSS	SupraMarginal_R	local efficiency	-1.5860873865871212	0.4269547313199057	-3.0248752794631173	0.2872298264378879	1.0650649294490422	0.7580836620893747	Relative
BRIEF-P_Inhibit_T	SupraMarginal_R	local efficiency	-2.83103296786492	0.007165058717588	3.017581015190218	0.0517446289627645	2.420066554381605	0.1838098312408602	Relative
BRIEF-P_WorkingMemory_T	SupraMarginal_R	local efficiency	-3.876865247911153	0.0244198847375469	6.93875566898093	0.0072571737724784	2.7686697796101027	0.3547156154143297	Relative
BRIEF-P_Shift_T	SupraMarginal_R	local efficiency	-2.096195557312954	0.168348489942061	4.797446369145209	0.0358087206358576	0.1894465170979448	0.9432709449229476	Relative
WISC_DigitSpan_ss	SupraMarginal_R	local efficiency	0.3378041671260053	0.4602902442603377	-1.153613667559244	0.0873704603716557	-1.1357251405354565	0.1533098631715431	Relative
NIHTB_FluidComposite_AgeCorrectedSS	SupraMarginal_R	local efficiency	-1.7473539357531815	0.5189990971831653	-9.088766403819974	0.0211938429150072	-0.3293229389003319	0.944828122727004	Relative
NIHTB_CrystallizedComposite_AgeCorrectedSS	SupraMarginal_R	local efficiency	-1.1562305423477617	0.5625071208266342	-10.318357677727034	0.0004870872587009	-0.6988123750213225	0.8406268811636313	Relative
NIHTB_DCCS_AgeCorrectedSS	Angular_L	local efficiency	0.7509856483008431	0.7351784424454727	-7.440748027446494	0.0152164693812259	3.626158841474654	0.4195162938783141	Relative
NIHTB_Flanker_AgeCorrectedSS	Angular_L	local efficiency	2.383975083680686	0.2278022366075078	-5.276221653898058	0.0514552709572946	-2.4531504546390464	0.5381874567847575	Relative
NIHTB_ListSorting_AgeCorrectedSS	Angular_L	local efficiency	3.2343069086947733	0.1168112404615396	-2.62406123915926	0.3527346459387137	-8.72935052967211	0.0369818707201249	Relative
BRIEF-P_Inhibit_T	Angular_L	local efficiency	0.1028225427520006	0.943494985460496	2.578210970563477	0.1140071999460585	1.6364545610076766	0.5276978980590871	Relative
BRIEF-P_WorkingMemory_T	Angular_L	local efficiency	2.4660079877504337	0.2929437593606026	6.111734340944548	0.0211600929669684	1.0908178508361703	0.7936068466022766	Relative
BRIEF-P_Shift_T	Angular_L	local efficiency	1.8760222287647448	0.3656031066739749	4.481820821380265	0.0548866415549505	-1.4193925211451477	0.7005896644936327	Relative
WISC_DigitSpan_ss	Angular_L	local efficiency	-0.7774423991851035	0.188744956534049	-0.9137456455782988	0.1682291246874119	-1.078632468711756	0.3052078882641746	Relative
NIHTB_FluidComposite_AgeCorrectedSS	Angular_L	local efficiency	-0.2598960877906702	0.927164961677776	-9.266271976659027	0.0206247673147983	-0.3750266936490355	0.9484043809572924	Relative
NIHTB_CrystallizedComposite_AgeCorrectedSS	Angular_L	local efficiency	0.9910122736859616	0.6388270667466418	-10.699323135380917	0.0003527712576116	-0.8649292080708868	0.844863286931643	Relative
NIHTB_DCCS_AgeCorrectedSS	Angular_R	local efficiency	-0.7243214612947994	0.7256230101078206	-7.6282526848184995	0.0128725896919136	5.404835457728245	0.1407930302093853	Relative
NIHTB_Flanker_AgeCorrectedSS	Angular_R	local efficiency	-0.2013024017121883	0.9133596446708196	-5.33061044638299	0.0513549097219797	1.5940554522066028	0.6266304403353966	Relative
NIHTB_ListSorting_AgeCorrectedSS	Angular_R	local efficiency	0.2461020937388758	0.8998693833058842	-3.112899685679323	0.2859753467396533	-0.4660894722181886	0.8947142041977909	Relative
BRIEF-P_Inhibit_T	Angular_R	local efficiency	0.462668118816677	0.6556592498143252	2.7179921686459965	0.1040095498089659	-0.4557900047583755	0.8196798186819555	Relative
BRIEF-P_WorkingMemory_T	Angular_R	local efficiency	1.3255038218256054	0.4306123557103356	6.032143286476488	0.0269061962077359	0.2686408408645905	0.9338407481012326	Relative
BRIEF-P_Shift_T	Angular_R	local efficiency	1.2642484085067127	0.3893765623906786	4.927210585381857	0.0380391334574517	-3.7055062278229234	0.1920434000507875	Relative
WISC_DigitSpan_ss	Angular_R	local efficiency	0.037421796581831	0.9316923298286344	-1.087959996178046	0.1223606528260128	-0.3916261608989468	0.64103006826596	Relative
NIHTB_FluidComposite_AgeCorrectedSS	Angular_R	local efficiency	-2.96976543058211	0.259775114237624	-10.060123622136905	0.0123049575859578	7.258568126397693	0.130965377817646	Relative
NIHTB_CrystallizedComposite_AgeCorrectedSS	Angular_R	local efficiency	-0.8394788980895586	0.6706322047679758	-11.019060565907626	0.0002808047438235	2.947527479881622	0.4102734710869675	Relative
NIHTB_DCCS_AgeCorrectedSS	Precuneus_L	local efficiency	-1.5583138564760963	0.4582979906331773	-6.8928287861056585	0.0221549722766498	3.480069703664741	0.2950266209405933	Relative
NIHTB_Flanker_AgeCorrectedSS	Precuneus_L	local efficiency	-3.532789410276336	0.0569464953452702	-5.12216836782143	0.0519109636353481	4.767594412732873	0.1031776934963282	Relative
NIHTB_ListSorting_AgeCorrectedSS	Precuneus_L	local efficiency	-1.1732786990764272	0.5518691535016602	-3.309907172444021	0.2419994541690261	2.8032552418510903	0.369197375334534	Relative
BRIEF-P_Inhibit_T	Precuneus_L	local efficiency	-1.3939058912345508	0.1875326405228509	2.962308943572023	0.0675681490030872	1.3003366569328842	0.4634030993337309	Relative
BRIEF-P_WorkingMemory_T	Precuneus_L	local efficiency	-0.2851010834207795	0.8671441376295166	7.185682223163839	0.0068909395793662	-3.2477475003180087	0.259428789517048	Relative
BRIEF-P_Shift_T	Precuneus_L	local efficiency	-1.9145614264975843	0.2048004659012365	4.839292829919568	0.0371515770163005	1.6103194847553028	0.5247256907242144	Relative
WISC_DigitSpan_ss	Precuneus_L	local efficiency	-0.3179706399147389	0.4785750643303342	-1.0726329444035596	0.1174067016042217	-0.1005836871763148	0.8932146648937721	Relative
NIHTB_FluidComposite_AgeCorrectedSS	Precuneus_L	local efficiency	-5.832845733793936	0.0280529797318822	-9.384304410526845	0.0151467645286315	6.8894375151302345	0.1033016218544776	Relative
NIHTB_CrystallizedComposite_AgeCorrectedSS	Precuneus_L	local efficiency	-1.938825559450712	0.3276773868639075	-10.44839733852125	0.0003836890228543	0.7793361810512083	0.8056187968093805	Relative
NIHTB_DCCS_AgeCorrectedSS	Precuneus_R	local efficiency	0.1932320227180848	0.9225275072913836	-6.908852074160055	0.0223133991288592	1.7203469949277927	0.6308428767117905	Relative
NIHTB_Flanker_AgeCorrectedSS	Precuneus_R	local efficiency	-3.118453409056766	0.075613545523934	-5.003734248298287	0.0583568941250139	3.834292783183996	0.2234298059072547	Relative
NIHTB_ListSorting_AgeCorrectedSS	Precuneus_R	local efficiency	-1.8456705924808363	0.3214053876953495	-3.186941519185002	0.2595896455428503	2.9633942707124343	0.3775023689710926	Relative
BRIEF-P_Inhibit_T	Precuneus_R	local efficiency	-1.2085389973932228	0.2102985913189307	2.911866835018765	0.072035435647592	1.4238157147868276	0.4461531599661106	Relative
BRIEF-P_WorkingMemory_T	Precuneus_R	local efficiency	-1.1254312183730666	0.4700017367806227	7.158444496426496	0.0070487682154457	-2.2621997411368038	0.454953965923825	Relative
BRIEF-P_Shift_T	Precuneus_R	local efficiency	-1.80333559453937	0.188662471101376	4.992869983883253	0.0307516241099334	0.1543519119002197	0.9535769073379678	Relative
WISC_DigitSpan_ss	Precuneus_R	local efficiency	-0.1908618062997893	0.6422335479387681	-1.1275172580996176	0.1010382038533123	0.0433425657567401	0.956358033316204	Relative
NIHTB_FluidComposite_AgeCorrectedSS	Precuneus_R	local efficiency	-2.75915630857377	0.2750807287608513	-9.291826542638203	0.0181618013287697	2.948694896408527	0.5242802968157674	Relative
NIHTB_CrystallizedComposite_AgeCorrectedSS	Precuneus_R	local efficiency	-0.3131343953182017	0.8669531507912409	-10.515189985003962	0.000384803543523	-0.3537328053135679	0.9183667811239936	Relative
NIHTB_DCCS_AgeCorrectedSS	Paracentral_Lobule_L	local efficiency	-2.475469214449658	0.2307135634313211	-6.702516200792569	0.0258433570491634	4.294567505911733	0.2030015102397527	Relative
NIHTB_Flanker_AgeCorrectedSS	Paracentral_Lobule_L	local efficiency	-2.4531935014509823	0.1814880481054931	-4.914375613614641	0.0649098586051903	3.0784167203329864	0.3036559359981251	Relative
NIHTB_ListSorting_AgeCorrectedSS	Paracentral_Lobule_L	local efficiency	-1.9041007830666217	0.3270203707201163	-2.9939442020676017	0.2909516489196757	2.0447810785367304	0.5213784189056367	Relative
BRIEF-P_Inhibit_T	Paracentral_Lobule_L	local efficiency	-0.635246651769036	0.5538626851742083	2.85856512286322	0.0805982202080933	0.8065071765814695	0.66805344260645	Relative
BRIEF-P_WorkingMemory_T	Paracentral_Lobule_L	local efficiency	0.093679761685321	0.957140154786298	6.831044360396429	0.0110961622458169	-1.6445742405573516	0.5909008908508501	Relative
BRIEF-P_Shift_T	Paracentral_Lobule_L	local efficiency	-1.0035159495513235	0.5120667661093419	4.644500117567702	0.0471356452690242	1.543315527277089	0.5651791507628929	Relative
WISC_DigitSpan_ss	Paracentral_Lobule_L	local efficiency	-0.8804311799277271	0.0494280591974962	-1.0117144066348778	0.1319288676149228	0.5034845813937681	0.5145041615826113	Relative
NIHTB_FluidComposite_AgeCorrectedSS	Paracentral_Lobule_L	local efficiency	-5.1044741499868085	0.0514147568015836	-9.103246561839368	0.0191844675467529	6.294653284305557	0.1473129322588838	Relative
NIHTB_CrystallizedComposite_AgeCorrectedSS	Paracentral_Lobule_L	local efficiency	-6.579292062362466	0.0005160697106568	-9.881638558379706	0.000427376882	5.177980078752903	0.0927713593552792	Relative
NIHTB_DCCS_AgeCorrectedSS	Paracentral_Lobule_R	local efficiency	-0.6737670449545081	0.7249446208258861	-6.960882190397812	0.0226296225752604	2.541713262346392	0.4972003983164146	Relative
NIHTB_Flanker_AgeCorrectedSS	Paracentral_Lobule_R	local efficiency	-1.7069206009698508	0.3149549609435707	-5.1188061567477625	0.057438348980742	2.8264357497892494	0.3940989318123504	Relative
NIHTB_ListSorting_AgeCorrectedSS	Paracentral_Lobule_R	local efficiency	0.8416458102318424	0.6394815479581513	-3.395209677353658	0.2366699602709149	0.341381573862997	0.9228194043297596	Relative
BRIEF-P_Inhibit_T	Paracentral_Lobule_R	local efficiency	-0.7265978552926382	0.4629324231578843	2.931357165339169	0.075435090034593	0.3519003297670654	0.862328662425337	Relative
BRIEF-P_WorkingMemory_T	Paracentral_Lobule_R	local efficiency	0.1117251554026115	0.9446739092498292	6.912648359949426	0.0108968054043941	-1.722541023559512	0.6026288248586272	Relative
BRIEF-P_Shift_T	Paracentral_Lobule_R	local efficiency	-1.5550963908449176	0.2700292172040009	4.648764227321879	0.0478195221912424	1.956316649723464	0.4981580852295184	Relative
WISC_DigitSpan_ss	Paracentral_Lobule_R	local efficiency	-0.1922147834338547	0.6480695453625233	-1.135976292672006	0.1027318499354108	0.1117733925589312	0.8961112517080996	Relative
NIHTB_FluidComposite_AgeCorrectedSS	Paracentral_Lobule_R	local efficiency	-2.134040462859046	0.3811628812247568	-9.498592463323556	0.0167625085540588	3.777704243514895	0.4353021837592095	Relative
NIHTB_CrystallizedComposite_AgeCorrectedSS	Paracentral_Lobule_R	local efficiency	-4.249433801678297	0.0166259680140055	-9.976568965859927	0.0005848237499935	2.0104184884283343	0.5638238181716808	Relative
NIHTB_DCCS_AgeCorrectedSS	Caudate_L	local efficiency	-1.4375929131549658	0.5363402432584622	-6.612076306458576	0.0278693988569462	0.1591969503424712	0.963704207070986	Relative
NIHTB_Flanker_AgeCorrectedSS	Caudate_L	local efficiency	0.683327303420999	0.7403618327792529	-5.178513891480778	0.0517629726217824	1.197325819260504	0.6998588937066985	Relative
NIHTB_ListSorting_AgeCorrectedSS	Caudate_L	local efficiency	-0.3708253046402739	0.8651754749558174	-3.149623752708707	0.2651580525503336	0.6590199262895199	0.8411995340756353	Relative
BRIEF-P_Inhibit_T	Caudate_L	local efficiency	-0.3211887390461587	0.7719200582392411	2.81369261845665	0.0822269064180181	-0.1957662763392289	0.9109231337023866	Relative
BRIEF-P_WorkingMemory_T	Caudate_L	local efficiency	-1.1915768302651693	0.5051614993262191	6.665812232262007	0.0115092039488916	-1.1992564248455768	0.6708701087087122	Relative
BRIEF-P_Shift_T	Caudate_L	local efficiency	-0.7649080695180815	0.6271693703577943	4.613408530807956	0.0455360041069124	-0.8740919567819118	0.7252022543726404	Relative
WISC_DigitSpan_ss	Caudate_L	local efficiency	-0.4571247695715597	0.3252248158080015	-1.1289450518775124	0.0967233447055321	0.3778020308240974	0.605862223468258	Relative
NIHTB_FluidComposite_AgeCorrectedSS	Caudate_L	local efficiency	-0.5389422875185906	0.8557051552842657	-9.333951468075036	0.0174464201769895	-0.8861278119157517	0.8461310210355204	Relative
NIHTB_CrystallizedComposite_AgeCorrectedSS	Caudate_L	local efficiency	0.8812942988874101	0.6865963874936172	-10.521531993917774	0.0003486099830608	-2.3705918962468857	0.4720490854851105	Relative
NIHTB_DCCS_AgeCorrectedSS	Caudate_R	local efficiency	-2.42325934298028	0.3616228750632803	-6.360753113847521	0.0346806859335802	0.5913846371091225	0.8781754953342584	Relative
NIHTB_Flanker_AgeCorrectedSS	Caudate_R	local efficiency	-1.5165339801646345	0.521277714932946	-4.87860573598762	0.0683526314532338	0.7596517636200651	0.8251083807659809	Relative
NIHTB_ListSorting_AgeCorrectedSS	Caudate_R	local efficiency	-1.429123017697611	0.5638765602835949	-2.6100839050365616	0.3535152258254285	-2.308995247036508	0.522304621937346	Relative
BRIEF-P_Inhibit_T	Caudate_R	local efficiency	-0.8889930455449264	0.5053992833195391	2.9783415001941496	0.0681938952895688	0.2817150222587258	0.8925295126182596	Relative
BRIEF-P_WorkingMemory_T	Caudate_R	local efficiency	-1.2782206537190932	0.5564692916297491	6.795800767488256	0.011418918657051	1.1487264094809455	0.7352789106903428	Relative
BRIEF-P_Shift_T	Caudate_R	local efficiency	0.1460911442933688	0.938829079084994	4.751752730548848	0.0421487535873388	-1.716528637418216	0.5647330320558832	Relative
WISC_DigitSpan_ss	Caudate_R	local efficiency	0.6757873996940112	0.2247225423300687	-1.181090978101323	0.0833107098845336	-1.226372476326048	0.1596768323017784	Relative
NIHTB_FluidComposite_AgeCorrectedSS	Caudate_R	local efficiency	-2.6949943080482357	0.424887282613458	-8.923181330980107	0.0227359383538453	-0.7409736934442147	0.8827487087811277	Relative
NIHTB_CrystallizedComposite_AgeCorrectedSS	Caudate_R	local efficiency	0.9024322175817796	0.719137026802815	-10.547897526516262	0.0003627598296122	-1.9115167452985928	0.6031811001978857	Relative
NIHTB_DCCS_AgeCorrectedSS	Putamen_L	local efficiency	0.5087775211214214	0.8162135483549178	-6.974095522159194	0.0210442097939651	1.4753927028463325	0.6587657343068928	Relative
NIHTB_Flanker_AgeCorrectedSS	Putamen_L	local efficiency	-2.0808533226473496	0.2837278421543784	-5.10732620990848	0.0552601494164796	3.5296373066459656	0.2336094784880497	Relative
NIHTB_ListSorting_AgeCorrectedSS	Putamen_L	local efficiency	-1.7157525054214229	0.4038422639399046	-3.069796001648744	0.2793098627967624	1.9317522037207533	0.541075622784373	Relative
BRIEF-P_Inhibit_T	Putamen_L	local efficiency	-1.0417912054080314	0.347071612356307	2.9650013977058958	0.0663550386777937	0.0560525605329588	0.9767840874229954	Relative
BRIEF-P_WorkingMemory_T	Putamen_L	local efficiency	-1.2707325016303568	0.4734615298233424	7.102989830273667	0.0067089204807796	-3.2463327694938786	0.2944028495178258	Relative
BRIEF-P_Shift_T	Putamen_L	local efficiency	-0.1201201404586276	0.9392799023903148	4.81030290413494	0.0374685343860895	-2.4128046897666247	0.381277900531495	Relative
WISC_DigitSpan_ss	Putamen_L	local efficiency	-0.7422638793523902	0.112642937495457	-1.065395045725554	0.11155256274166	0.0610287028357261	0.9393192551271152	Relative
NIHTB_FluidComposite_AgeCorrectedSS	Putamen_L	local efficiency	-1.7862582640248472	0.5214423615597352	-9.518252856951984	0.0154635302265822	4.337056384719154	0.3315451413558647	Relative
NIHTB_CrystallizedComposite_AgeCorrectedSS	Putamen_L	local efficiency	-3.564958780843634	0.0790961693475246	-9.926176439648632	0.0006160015637833	0.3582302906761535	0.9080991367897602	Relative
NIHTB_DCCS_AgeCorrectedSS	Putamen_R	local efficiency	-1.5583257483207955	0.4761169164998088	-6.86773899388014	0.0217087730989648	4.470026140143429	0.1779846892410815	Relative
NIHTB_Flanker_AgeCorrectedSS	Putamen_R	local efficiency	-2.2894754323323925	0.239917488870655	-5.117713234416604	0.0535753307036197	3.3046669542251124	0.2621451658527944	Relative
NIHTB_ListSorting_AgeCorrectedSS	Putamen_R	local efficiency	-2.260304726696103	0.2723537957858284	-3.1060840812546524	0.2692538881323434	1.6569398465295953	0.5949892756339064	Relative
BRIEF-P_Inhibit_T	Putamen_R	local efficiency	-1.6658067679203348	0.1407720291973578	2.8702364267595883	0.0712035461276324	0.4224127197428775	0.8194547779820206	Relative
BRIEF-P_WorkingMemory_T	Putamen_R	local efficiency	-1.2622027203762594	0.4813463837493075	6.7032556303037	0.0089487829122471	-4.380054927326112	0.1401508137601718	Relative
BRIEF-P_Shift_T	Putamen_R	local efficiency	-0.7701181224183355	0.625854746936052	4.644385803447733	0.0383943288952107	-3.9528612464291495	0.1312499500590791	Relative
WISC_DigitSpan_ss	Putamen_R	local efficiency	-0.4288501211313897	0.3757369594139805	-1.1588988313076742	0.0876419562403046	0.7876792621139392	0.3207132127866812	Relative
NIHTB_FluidComposite_AgeCorrectedSS	Putamen_R	local efficiency	-3.0836282789805924	0.2690576158122035	-9.468965721123997	0.0152208547488535	5.571617981658001	0.2030743153823544	Relative
NIHTB_CrystallizedComposite_AgeCorrectedSS	Putamen_R	local efficiency	-3.972553834970871	0.0528912740396415	-10.575539313847308	0.0002705702302095	3.1631212785450504	0.3073062025131508	Relative
NIHTB_DCCS_AgeCorrectedSS	Pallidum_L	local efficiency	-1.056429858182595	0.6571457839420924	-6.690788802521102	0.0266210095475792	1.1268690124101397	0.7365252978505048	Relative
NIHTB_Flanker_AgeCorrectedSS	Pallidum_L	local efficiency	-3.3578496028679146	0.1102550943564656	-5.01759392329984	0.0578075257494445	3.813237138422632	0.1966695212525618	Relative
NIHTB_ListSorting_AgeCorrectedSS	Pallidum_L	local efficiency	-1.2286487618535518	0.5813049886785095	-2.950272010966561	0.2965822169417976	-0.1203376980673923	0.969503931337348	Relative
BRIEF-P_Inhibit_T	Pallidum_L	local efficiency	-1.7448973255000904	0.1344841804193457	3.1278233246169838	0.0535722874259812	0.6318641447287513	0.7521058916877601	Relative
BRIEF-P_WorkingMemory_T	Pallidum_L	local efficiency	-2.4162254532443965	0.1972665745676728	7.533663543311511	0.0044166513960203	-1.901969572613284	0.55521275042563	Relative
BRIEF-P_Shift_T	Pallidum_L	local efficiency	-1.5550917667781383	0.3373559182502325	5.592915851923701	0.0141273160227601	-3.7784953300529263	0.1784555166125171	Relative
WISC_DigitSpan_ss	Pallidum_L	local efficiency	-0.2947539845213171	0.5516503193146752	-1.0581657284661083	0.1245180630036482	-0.2128571324583865	0.8027304933935726	Relative
NIHTB_FluidComposite_AgeCorrectedSS	Pallidum_L	local efficiency	-2.109757188833011	0.4860927779141915	-9.33959793222813	0.0174047755550358	2.162961974245857	0.6233936392557344	Relative
NIHTB_CrystallizedComposite_AgeCorrectedSS	Pallidum_L	local efficiency	-5.00437229393431	0.0220971188368936	-10.068657148225842	0.0004276727273221	1.6109504762244948	0.5984319390802648	Relative
NIHTB_DCCS_AgeCorrectedSS	Pallidum_R	local efficiency	-0.8791532201835563	0.7010023857092903	-6.732241730213069	0.0255242323545167	1.3658852716420122	0.6784360415339596	Relative
NIHTB_Flanker_AgeCorrectedSS	Pallidum_R	local efficiency	-3.543097619037621	0.079549919013347	-5.017821385728034	0.0569452920071325	3.7476629723479657	0.1960481267899621	Relative
NIHTB_ListSorting_AgeCorrectedSS	Pallidum_R	local efficiency	-0.795994156574741	0.7105701983334942	-3.0186274100008474	0.2852029782045368	-0.4007943879789248	0.8968921179356886	Relative
BRIEF-P_Inhibit_T	Pallidum_R	local efficiency	-1.4299086120015174	0.2080397474847175	3.0636500157794715	0.0573657725327864	-0.0980515739625964	0.9577278793551484	Relative
BRIEF-P_WorkingMemory_T	Pallidum_R	local efficiency	-1.352649205597787	0.4617005285006371	7.225735206502241	0.0063852908017817	-2.3922763125560955	0.4266072853457499	Relative
BRIEF-P_Shift_T	Pallidum_R	local efficiency	-1.1437420875823707	0.4698428759894618	5.363829509182636	0.0180345305985979	-3.7615764156949214	0.1485055107033282	Relative
WISC_DigitSpan_ss	Pallidum_R	local efficiency	-0.2445237039389409	0.6152610492130659	-1.1504947999328594	0.0950365642004014	0.1699271438652301	0.8302409673091947	Relative
NIHTB_FluidComposite_AgeCorrectedSS	Pallidum_R	local efficiency	-2.4968753204513465	0.3912462614777009	-9.323011343110243	0.0174080302733288	2.189869102585735	0.6107730286516715	Relative
NIHTB_CrystallizedComposite_AgeCorrectedSS	Pallidum_R	local efficiency	-3.902901825605413	0.0668394344377243	-10.354574387079774	0.0003631577518075	2.212354972260234	0.4697205012843827	Relative
NIHTB_DCCS_AgeCorrectedSS	Thalamus_L	local efficiency	-5.914398171873678	0.0049444812832709	-6.416656506937478	0.0277499539858486	4.305102765330313	0.2026102138745933	Relative
NIHTB_Flanker_AgeCorrectedSS	Thalamus_L	local efficiency	-1.6025808112123472	0.399088021770407	-4.974562161782007	0.0621290217711115	1.1478937453936249	0.7102480927618177	Relative
NIHTB_ListSorting_AgeCorrectedSS	Thalamus_L	local efficiency	-2.0648199394567675	0.3030413174620875	-3.171256956642689	0.2613568037446074	2.835532035982037	0.3872056194874165	Relative
BRIEF-P_Inhibit_T	Thalamus_L	local efficiency	-1.0522819302540212	0.3038464332844671	3.085356063622652	0.0618509381288983	0.0125438863346492	0.995611964632386	Relative
BRIEF-P_WorkingMemory_T	Thalamus_L	local efficiency	-2.2371451871410857	0.1746072745982734	7.5551477183792946	0.0050025544057908	-1.7933311852847296	0.6247483574235977	Relative
BRIEF-P_Shift_T	Thalamus_L	local efficiency	-0.451749781165407	0.7554471045700266	5.336923325301798	0.0237975265852528	-3.5152402071180973	0.2800903171063131	Relative
WISC_DigitSpan_ss	Thalamus_L	local efficiency	0.4755280707553939	0.2723266759183512	-1.252602771966925	0.0721429179889744	-0.1687000656628068	0.8604310813729965	Relative
NIHTB_FluidComposite_AgeCorrectedSS	Thalamus_L	local efficiency	-5.068336238024587	0.0612792377365347	-9.312919364334242	0.0163993938711829	5.703634258852363	0.2059769076688181	Relative
NIHTB_CrystallizedComposite_AgeCorrectedSS	Thalamus_L	local efficiency	-0.409356680181687	0.8385155794643757	-10.394756382214192	0.0004358047079954	-1.1888354697710146	0.7182605103346644	Relative
NIHTB_DCCS_AgeCorrectedSS	Thalamus_R	local efficiency	-4.991021359524149	0.0168302368095115	-6.574808725973604	0.0262215260488329	4.3295958765087095	0.2475151319400415	Relative
NIHTB_Flanker_AgeCorrectedSS	Thalamus_R	local efficiency	-0.7513087692191841	0.6888822345584713	-4.970140271070372	0.063831580217454	0.0685302943153202	0.9838994898113398	Relative
NIHTB_ListSorting_AgeCorrectedSS	Thalamus_R	local efficiency	-2.7118077492450405	0.169279416591467	-2.942777006693405	0.2967924014102431	1.428493364416806	0.6890444963341689	Relative
BRIEF-P_Inhibit_T	Thalamus_R	local efficiency	-0.1601134943813305	0.870184350592572	2.917347843602633	0.0775877171222823	-0.5277671249311404	0.8221231927560817	Relative
BRIEF-P_WorkingMemory_T	Thalamus_R	local efficiency	-1.5676434016893503	0.3067918955662677	7.978958601800433	0.0024217567651389	-6.452789778727289	0.0810555531318314	Relative
BRIEF-P_Shift_T	Thalamus_R	local efficiency	0.3459414618150944	0.7955121632534703	5.819228220075367	0.0105906077102383	-8.413357157028038	0.0099990650084406	Relative
WISC_DigitSpan_ss	Thalamus_R	local efficiency	0.1902428872573653	0.6415485260805699	-1.3699333259709976	0.0472486873927397	1.0714221581709549	0.2733734150944214	Relative
NIHTB_FluidComposite_AgeCorrectedSS	Thalamus_R	local efficiency	-4.913876659632262	0.0659282355969574	-9.376790707821518	0.0159369588782778	5.71707848350079	0.2528334198193074	Relative
NIHTB_CrystallizedComposite_AgeCorrectedSS	Thalamus_R	local efficiency	-0.8273730506388571	0.6766171846441991	-10.47123600034955	0.0004104596760841	-0.1277974548134897	0.9717252823591254	Relative
NIHTB_DCCS_AgeCorrectedSS	Heschl_L	local efficiency	-2.8636231400738037	0.1522572083359358	-7.028132759965247	0.0191019663191818	6.140561252441824	0.0736191920781952	Relative
NIHTB_Flanker_AgeCorrectedSS	Heschl_L	local efficiency	-3.288929736207961	0.0645351167324835	-5.084588809864829	0.0549499682849846	4.682641223743156	0.1233153073984279	Relative
NIHTB_ListSorting_AgeCorrectedSS	Heschl_L	local efficiency	-2.0121415680140555	0.2871357711019466	-3.144703132197128	0.2708044193334452	2.597453779461097	0.4381846701354546	Relative
BRIEF-P_Inhibit_T	Heschl_L	local efficiency	-1.295994864244753	0.1904186531797338	2.9949839844050974	0.0600140893158915	-0.8696978533238789	0.6628418714089577	Relative
BRIEF-P_WorkingMemory_T	Heschl_L	local efficiency	-0.3065902540292449	0.8499691142537409	6.771014451665766	0.0105325799080176	-2.8944189143250068	0.3789964054083025	Relative
BRIEF-P_Shift_T	Heschl_L	local efficiency	-2.458295134528809	0.0799244296568069	4.933826505811862	0.0288739581158076	-0.947944946216936	0.7364202241942366	Relative
WISC_DigitSpan_ss	Heschl_L	local efficiency	-0.7263594814481084	0.0833871138943476	-1.089614410580392	0.1023130312059426	0.0052511492758561	0.9949787693418972	Relative
NIHTB_FluidComposite_AgeCorrectedSS	Heschl_L	local efficiency	-4.389363590437087	0.0857165443738023	-9.504704272778325	0.0157689217944361	6.315032164075072	0.1756922101529077	Relative
NIHTB_CrystallizedComposite_AgeCorrectedSS	Heschl_L	local efficiency	-4.3927213738231785	0.018814770954502	-9.984547513703054	0.0006110479534662	2.3707432188134785	0.4765672977107491	Relative
NIHTB_DCCS_AgeCorrectedSS	Heschl_R	local efficiency	-1.4297743987933969	0.5059641777988801	-6.747758017398455	0.0245110858993309	3.256123412057913	0.3253550261526849	Relative
NIHTB_Flanker_AgeCorrectedSS	Heschl_R	local efficiency	-1.00029404938377	0.6008039159966327	-5.079607147442415	0.0562781122984902	2.1859336317264293	0.4575908071670088	Relative
NIHTB_ListSorting_AgeCorrectedSS	Heschl_R	local efficiency	-0.0090894990185864	0.9964033928441238	-3.295507829885533	0.2429032428729156	2.0630729403617685	0.5210995590900706	Relative
BRIEF-P_Inhibit_T	Heschl_R	local efficiency	-1.4440742277801282	0.1817265513327331	2.763424046385921	0.0837121705538499	0.1711699575638808	0.9192323466201632	Relative
BRIEF-P_WorkingMemory_T	Heschl_R	local efficiency	-0.8776362187571178	0.6086533592243444	6.161012173499446	0.0164262849765812	-4.17043242606356	0.1237231369140567	Relative
BRIEF-P_Shift_T	Heschl_R	local efficiency	-1.0905136526513983	0.4737131812802573	4.289472446096121	0.0579798823570317	-2.5106517282851537	0.2943193565906405	Relative
WISC_DigitSpan_ss	Heschl_R	local efficiency	-0.3667573822417913	0.4264915251861557	-1.15403496933544	0.0911990970645019	0.2770459470893264	0.7001874695168651	Relative
NIHTB_FluidComposite_AgeCorrectedSS	Heschl_R	local efficiency	-1.9920036909146663	0.466801575096384	-9.497962214896672	0.0153456878469483	4.345882189649399	0.3259848194786547	Relative
NIHTB_CrystallizedComposite_AgeCorrectedSS	Heschl_R	local efficiency	-3.4541888716160263	0.0886589664903036	-10.617405537382895	0.0002707177303041	3.3544783341066258	0.2976861869191752	Relative
NIHTB_DCCS_AgeCorrectedSS	Temporal_Sup_L	local efficiency	-2.1440591312171984	0.3230792680998061	-6.677550589965264	0.0257834094615086	3.718465470157977	0.294112097275579	Relative
NIHTB_Flanker_AgeCorrectedSS	Temporal_Sup_L	local efficiency	-2.465994733061652	0.2004455825524159	-5.036999321212472	0.0570732650839008	3.1460009033537024	0.31656027377244	Relative
NIHTB_ListSorting_AgeCorrectedSS	Temporal_Sup_L	local efficiency	-0.1532144091151692	0.9401343007382164	-3.153983646232764	0.2635670081558691	1.261678517741534	0.7098072939639801	Relative
BRIEF-P_Inhibit_T	Temporal_Sup_L	local efficiency	-0.98519608297596	0.4076714203667486	2.372482975006057	0.1436730513021523	-1.295173392436996	0.54643680716265	Relative
BRIEF-P_WorkingMemory_T	Temporal_Sup_L	local efficiency	0.0807520753631993	0.966416497051616	5.627963693661107	0.0331084384324979	-5.412612790432683	0.1211197761349849	Relative
BRIEF-P_Shift_T	Temporal_Sup_L	local efficiency	-0.0626731202860436	0.970767887311466	4.12436717806338	0.0785337828796333	-2.424424007258408	0.4335719059303422	Relative
WISC_DigitSpan_ss	Temporal_Sup_L	local efficiency	-0.6616494947664014	0.1993017904730193	-1.2352393645527178	0.0738752333957809	0.3938266832843631	0.6644860490780258	Relative
NIHTB_FluidComposite_AgeCorrectedSS	Temporal_Sup_L	local efficiency	-3.8882845390989895	0.1587716639824878	-9.382417012411608	0.0159741091739541	5.176942923105929	0.2720364207956691	Relative
NIHTB_CrystallizedComposite_AgeCorrectedSS	Temporal_Sup_L	local efficiency	-4.124278469759807	0.0413021326461385	-10.555099082151632	0.0002450636951672	1.0659250438110006	0.7515640402195611	Relative
NIHTB_DCCS_AgeCorrectedSS	Temporal_Sup_R	local efficiency	-1.401811317193881	0.5093351895311784	-6.867685915736665	0.0230604030198039	3.452468682207525	0.3273007038334334	Relative
NIHTB_Flanker_AgeCorrectedSS	Temporal_Sup_R	local efficiency	-2.141089213780972	0.2563862529581718	-4.819695508103519	0.0708144101349712	1.30741153319225	0.6750602704439739	Relative
NIHTB_ListSorting_AgeCorrectedSS	Temporal_Sup_R	local efficiency	-0.5174665934700444	0.7955689989504776	-3.2397924398650004	0.2558074370701714	1.4377579740841588	0.6680519489161882	Relative
BRIEF-P_Inhibit_T	Temporal_Sup_R	local efficiency	-2.1658852228736807	0.0885170459368929	2.909663362684767	0.0669222972656786	1.234618054128159	0.5397537263543	Relative
BRIEF-P_WorkingMemory_T	Temporal_Sup_R	local efficiency	-0.5832445810662583	0.7787146748203994	6.705688121481838	0.0111377249591634	-2.2314434108017744	0.5011335773548897	Relative
BRIEF-P_Shift_T	Temporal_Sup_R	local efficiency	-0.9045959360411188	0.6136239086251887	4.7146023401842925	0.0372693928089468	-3.403599304297645	0.2357008612707866	Relative
WISC_DigitSpan_ss	Temporal_Sup_R	local efficiency	-0.3864991360882495	0.4831958610428118	-1.161236395010313	0.0880418793948141	0.6234783231374532	0.4716574995397234	Relative
NIHTB_FluidComposite_AgeCorrectedSS	Temporal_Sup_R	local efficiency	-3.393226341505798	0.2095824198939677	-9.202126321735678	0.0193701819306234	3.6515468256025696	0.4274345125075617	Relative
NIHTB_CrystallizedComposite_AgeCorrectedSS	Temporal_Sup_R	local efficiency	-5.435881590577059	0.0057177361069491	-10.058897261619192	0.0004462737124595	3.7175299634207777	0.2591823912108092	Relative
NIHTB_DCCS_AgeCorrectedSS	Temporal_Pole_Sup_L	local efficiency	-3.485271959999309	0.0933325834510037	-6.522913234693055	0.0296168885572893	4.637180264267583	0.1861513258840439	Relative
NIHTB_Flanker_AgeCorrectedSS	Temporal_Pole_Sup_L	local efficiency	-3.8405196298048665	0.0367275234820321	-4.803165092842398	0.0686089904766491	4.740637222804222	0.1260430153867532	Relative
NIHTB_ListSorting_AgeCorrectedSS	Temporal_Pole_Sup_L	local efficiency	-0.5792636564023709	0.767600678872394	-3.009101836908414	0.291282719050647	0.0646045528148672	0.9845120991272226	Relative
BRIEF-P_Inhibit_T	Temporal_Pole_Sup_L	local efficiency	-2.088895085557307	0.0451698938066246	2.9716076394977127	0.0589338606529791	0.2626708531173529	0.897193886994719	Relative
BRIEF-P_WorkingMemory_T	Temporal_Pole_Sup_L	local efficiency	-1.6493280603158864	0.3371783976199139	6.75184754768307	0.0106451689160202	-0.4183162001267902	0.9015996761940462	Relative
BRIEF-P_Shift_T	Temporal_Pole_Sup_L	local efficiency	-0.8240110629228387	0.5822914289122794	4.621007610347494	0.0436789834722728	-2.661656452803559	0.3689755382452316	Relative
WISC_DigitSpan_ss	Temporal_Pole_Sup_L	local efficiency	0.2394798545461706	0.5966172471262431	-1.1824996460873929	0.0829711812481929	-0.5901244674536945	0.5038026263793796	Relative
NIHTB_FluidComposite_AgeCorrectedSS	Temporal_Pole_Sup_L	local efficiency	-4.3173444633217	0.102905081386539	-8.930685765884279	0.0223076853346772	4.091576597200078	0.3770679198858552	Relative
NIHTB_CrystallizedComposite_AgeCorrectedSS	Temporal_Pole_Sup_L	local efficiency	-2.756338701516704	0.1571283744992535	-10.007316684949158	0.0006499435696787	0.5579270846976906	0.8656451299749691	Relative
NIHTB_DCCS_AgeCorrectedSS	Temporal_Pole_Sup_R	local efficiency	-3.3576467786246327	0.1450942554195412	-6.717076230313333	0.0244959932705764	3.521048071615533	0.2843678854662506	Relative
NIHTB_Flanker_AgeCorrectedSS	Temporal_Pole_Sup_R	local efficiency	-2.702308558123216	0.1868350954115527	-5.024320270348536	0.0576681954042031	2.027826753980972	0.4874154455692625	Relative
NIHTB_ListSorting_AgeCorrectedSS	Temporal_Pole_Sup_R	local efficiency	-1.9565746223739853	0.3624480887172687	-2.9271679899283147	0.2943486856966709	-1.168270467090637	0.7043459525932246	Relative
BRIEF-P_Inhibit_T	Temporal_Pole_Sup_R	local efficiency	-0.8420617895568573	0.4883700432864897	2.7166809246853045	0.0923777098028965	0.0171510396786037	0.993157933663718	Relative
BRIEF-P_WorkingMemory_T	Temporal_Pole_Sup_R	local efficiency	-0.0433663925549071	0.9825080624600134	6.51284383626659	0.0142827274854976	-1.5627064135707476	0.6319586201059988	Relative
BRIEF-P_Shift_T	Temporal_Pole_Sup_R	local efficiency	0.0960259192663332	0.9555064039089042	4.387914881418853	0.0559462698936181	-3.0821552121071325	0.2790591718720211	Relative
WISC_DigitSpan_ss	Temporal_Pole_Sup_R	local efficiency	-0.6410652906234976	0.2216997359394885	-1.246062769731784	0.0657074903575938	0.0442498712541979	0.9581340432963196	Relative
NIHTB_FluidComposite_AgeCorrectedSS	Temporal_Pole_Sup_R	local efficiency	-4.119915746295151	0.1589526007745387	-9.308858556556595	0.0164774690497489	1.235128592984229	0.776515792349397	Relative
NIHTB_CrystallizedComposite_AgeCorrectedSS	Temporal_Pole_Sup_R	local efficiency	-4.40021430625212	0.0395593270047267	-10.355267945117609	0.0003184399719067	1.61071695375743	0.5971792241258784	Relative
NIHTB_DCCS_AgeCorrectedSS	Temporal_Mid_L	local efficiency	-1.878838831417925	0.4766360350666662	-6.710418529313731	0.0256024976316708	2.306517626419641	0.504235372884674	Relative
NIHTB_Flanker_AgeCorrectedSS	Temporal_Mid_L	local efficiency	-2.369253212207563	0.3111697904120813	-4.985969347380852	0.0601616613514767	1.3397961182960625	0.6610314793909728	Relative
NIHTB_ListSorting_AgeCorrectedSS	Temporal_Mid_L	local efficiency	-0.9535097315378834	0.6978785428023551	-2.9472991618939464	0.2923196803230221	-2.006914405926872	0.5333538166961096	Relative
BRIEF-P_Inhibit_T	Temporal_Mid_L	local efficiency	-1.6862832140008266	0.2041362659425504	2.796263959184393	0.0802662632930593	0.8028426546641425	0.6814242600248375	Relative
BRIEF-P_WorkingMemory_T	Temporal_Mid_L	local efficiency	-0.6605376360566464	0.7613907708129093	6.63335325530961	0.012586242578102	0.7972071071624338	0.8043433917379724	Relative
BRIEF-P_Shift_T	Temporal_Mid_L	local efficiency	-0.727551916682841	0.701191277380416	4.550044380185538	0.0478586166879499	-1.3743019158497964	0.6243077038059821	Relative
WISC_DigitSpan_ss	Temporal_Mid_L	local efficiency	-0.4751317850322856	0.3922583563846323	-1.190935970810116	0.0744615021015221	-0.5814391481245438	0.4760374186962106	Relative
NIHTB_FluidComposite_AgeCorrectedSS	Temporal_Mid_L	local efficiency	-3.6596924493549863	0.2752029189769123	-9.32292898070668	0.016976389726428	2.3309893317890804	0.6033620958180332	Relative
NIHTB_CrystallizedComposite_AgeCorrectedSS	Temporal_Mid_L	local efficiency	-4.278553269440529	0.0825918843730491	-10.567770954520393	0.0002817759608536	4.336392456104203	0.1811164952542708	Relative
NIHTB_DCCS_AgeCorrectedSS	Temporal_Mid_R	local efficiency	0.0056619449124927	0.9980151705197396	-6.916731381749008	0.0221221483390982	1.7342112447554343	0.6043879721456393	Relative
NIHTB_Flanker_AgeCorrectedSS	Temporal_Mid_R	local efficiency	-2.911499740932355	0.1487439569604369	-4.972085795148608	0.061169221921606	3.300913241005913	0.2644745563733395	Relative
NIHTB_ListSorting_AgeCorrectedSS	Temporal_Mid_R	local efficiency	-1.7912699732923016	0.4004006016421226	-3.295414067064096	0.2435859810680724	3.577661848556944	0.2549047199955899	Relative
BRIEF-P_Inhibit_T	Temporal_Mid_R	local efficiency	-1.0765883600497357	0.341852728827359	2.8858582675467845	0.0748370684230713	0.2925788643780029	0.8798954140240073	Relative
BRIEF-P_WorkingMemory_T	Temporal_Mid_R	local efficiency	-0.8904771688834354	0.6268332804680303	7.007019720630642	0.0083645464483502	-2.269913182614775	0.4701297428788058	Relative
BRIEF-P_Shift_T	Temporal_Mid_R	local efficiency	-0.7381009663339239	0.6423320240127365	5.089381694640595	0.0263099172893283	-3.3559567299834407	0.2199252325757199	Relative
WISC_DigitSpan_ss	Temporal_Mid_R	local efficiency	-0.5884140505489527	0.221462252511067	-1.138901960418888	0.0943011359571907	0.2319816874663343	0.7755419535154106	Relative
NIHTB_FluidComposite_AgeCorrectedSS	Temporal_Mid_R	local efficiency	-4.345541265610979	0.1326706621152291	-9.212361048768804	0.0184293004181151	4.57175157501893	0.2850970277501521	Relative
NIHTB_CrystallizedComposite_AgeCorrectedSS	Temporal_Mid_R	local efficiency	-3.5428231993080783	0.0954918567414041	-10.265833809337082	0.000438496531982	2.1785324229174057	0.4848682709093367	Relative
NIHTB_DCCS_AgeCorrectedSS	Temporal_Pole_Mid_L	local efficiency	-4.138192251637729	0.0950071731680324	-6.504059440731492	0.029222377802928	2.416585609905277	0.5903246501692732	Relative
NIHTB_Flanker_AgeCorrectedSS	Temporal_Pole_Mid_L	local efficiency	-3.860021406849999	0.0786285666720874	-4.777597713934809	0.069410840052397	0.9742761887664056	0.8061475166690195	Relative
NIHTB_ListSorting_AgeCorrectedSS	Temporal_Pole_Mid_L	local efficiency	0.216848046972622	0.926173910829054	-3.1157312973610742	0.2725113920444248	-0.538318425034176	0.9004607123692412	Relative
BRIEF-P_Inhibit_T	Temporal_Pole_Mid_L	local efficiency	-3.534968449630198	0.0933231337500113	2.600438557658897	0.1044571121060319	3.430961205545108	0.2559317422851105	Relative
BRIEF-P_WorkingMemory_T	Temporal_Pole_Mid_L	local efficiency	-2.3606752560248534	0.4928491618250555	6.3007028950531545	0.0179444260842021	4.70792029173592	0.3431188854218482	Relative
BRIEF-P_Shift_T	Temporal_Pole_Mid_L	local efficiency	-5.095590391296469	0.0900301147406013	4.299721318736185	0.0606000232434322	4.978557579879831	0.2479553568676804	Relative
WISC_DigitSpan_ss	Temporal_Pole_Mid_L	local efficiency	-0.4498323388363966	0.6192731279829582	-1.1855180271048311	0.0854414777785237	0.3279681228834026	0.799568315189888	Relative
NIHTB_FluidComposite_AgeCorrectedSS	Temporal_Pole_Mid_L	local efficiency	-2.3505990725449504	0.458777801939913	-9.228885685493244	0.0188250950250085	0.7151006953382139	0.9047233858446928	Relative
NIHTB_CrystallizedComposite_AgeCorrectedSS	Temporal_Pole_Mid_L	local efficiency	-0.2273006792662316	0.922760942138515	-10.686897788974251	0.0003013023208751	1.5607177089818822	0.7215235809130766	Relative
NIHTB_DCCS_AgeCorrectedSS	Temporal_Pole_Mid_R	local efficiency	-3.8052298965849287	0.1034416647729699	-6.857625139724068	0.0216185693486073	7.779263518187759	0.0272829897813794	Relative
NIHTB_Flanker_AgeCorrectedSS	Temporal_Pole_Mid_R	local efficiency	-1.9722400602846792	0.3471107166600954	-5.111170621935638	0.0565603294839342	3.88485813198416	0.2178404050393728	Relative
NIHTB_ListSorting_AgeCorrectedSS	Temporal_Pole_Mid_R	local efficiency	-1.0034065384803057	0.6482477576988787	-2.2557620312699167	0.4261975499464937	-3.1943250490550064	0.3437184333744346	Relative
BRIEF-P_Inhibit_T	Temporal_Pole_Mid_R	local efficiency	-1.135346163749087	0.3494694908867523	3.032865675238165	0.0580024343319653	-0.9357553339828512	0.6185509090492551	Relative
BRIEF-P_WorkingMemory_T	Temporal_Pole_Mid_R	local efficiency	-0.3117368198510632	0.8762945472175443	6.726173542096907	0.0117923419077958	-0.6030597985802355	0.8461417165971761	Relative
BRIEF-P_Shift_T	Temporal_Pole_Mid_R	local efficiency	-1.149152105341772	0.5113571442416238	4.774906842698545	0.0391669918897748	-0.4879526594925872	0.8572147150246102	Relative
WISC_DigitSpan_ss	Temporal_Pole_Mid_R	local efficiency	-0.2411450426266131	0.6386145896268212	-1.0391792457111124	0.1202582322106158	-0.9210096992420204	0.2449739517576324	Relative
NIHTB_FluidComposite_AgeCorrectedSS	Temporal_Pole_Mid_R	local efficiency	-3.371269807682165	0.263309821876671	-9.148425634477189	0.0212859087515127	4.302896703468769	0.3695412859999515	Relative
NIHTB_CrystallizedComposite_AgeCorrectedSS	Temporal_Pole_Mid_R	local efficiency	-3.2680059071177565	0.1400844396048765	-9.784405387650832	0.0009092829600346	0.7731339532024544	0.8229421873500509	Relative
NIHTB_DCCS_AgeCorrectedSS	Temporal_Inf_L	local efficiency	-0.382554678487347	0.867743923067159	-6.685745028257205	0.0276629858174507	0.3512833092611908	0.9262492895173466	Relative
NIHTB_Flanker_AgeCorrectedSS	Temporal_Inf_L	local efficiency	-1.912535695942883	0.3475349768019096	-4.883876743081725	0.0680881618847266	1.341604520795683	0.6895217510279398	Relative
NIHTB_ListSorting_AgeCorrectedSS	Temporal_Inf_L	local efficiency	-0.2461630381009416	0.9082608138784298	-2.504474103607846	0.3767760539267372	-3.785226157420941	0.2935882227869395	Relative
BRIEF-P_Inhibit_T	Temporal_Inf_L	local efficiency	-1.6809051224253588	0.1477475937919414	2.941189282753477	0.0661414238461185	0.5071017042218889	0.7966680303218555	Relative
BRIEF-P_WorkingMemory_T	Temporal_Inf_L	local efficiency	-1.3640959737865237	0.4711783407608926	6.8825250724298765	0.0094314173225399	-1.1828682988766297	0.713814952093882	Relative
BRIEF-P_Shift_T	Temporal_Inf_L	local efficiency	-1.9732104326353492	0.2346996534629906	4.787032434988517	0.0374785863881555	0.2453298972706357	0.9306712571782748	Relative
WISC_DigitSpan_ss	Temporal_Inf_L	local efficiency	-0.6905080536707203	0.1620160494629418	-1.0838189622821135	0.1050692072795766	-0.2596694176916099	0.7528833553609404	Relative
NIHTB_FluidComposite_AgeCorrectedSS	Temporal_Inf_L	local efficiency	-1.0698726424725635	0.7143887859161353	-9.170730938364793	0.0203881255684048	-0.2974299340146062	0.9540559623814564	Relative
NIHTB_CrystallizedComposite_AgeCorrectedSS	Temporal_Inf_L	local efficiency	-5.580220295513646	0.008576444625927	-10.125655315622694	0.0004556679212949	4.4236597897578855	0.2101667015230125	Relative
NIHTB_DCCS_AgeCorrectedSS	Temporal_Inf_R	local efficiency	-3.972685286265504	0.0780995148456282	-6.825258490794309	0.0240507909693756	6.770051895730655	0.0442909693762049	Relative
NIHTB_Flanker_AgeCorrectedSS	Temporal_Inf_R	local efficiency	-3.21465481863006	0.108806737042116	-5.202114021186334	0.0526524505095073	5.711561897662545	0.0563767562464396	Relative
NIHTB_ListSorting_AgeCorrectedSS	Temporal_Inf_R	local efficiency	-2.1697033132704284	0.3090042734122428	-3.1858274695421924	0.2686379849990001	3.494594217554477	0.2742773382191202	Relative
BRIEF-P_Inhibit_T	Temporal_Inf_R	local efficiency	-0.9021658324884952	0.4288332937283614	3.177937181232695	0.056134822523766	-0.1195611193952483	0.9518171056661549	Relative
BRIEF-P_WorkingMemory_T	Temporal_Inf_R	local efficiency	-0.2438748773266648	0.8951221924619341	7.27475562791509	0.0078099819654329	-2.508102247670998	0.4364026177956195	Relative
BRIEF-P_Shift_T	Temporal_Inf_R	local efficiency	-0.7887149176590557	0.6274553242907055	5.183032563808083	0.0296055774827105	-1.2918250110152725	0.6475219060606427	Relative
WISC_DigitSpan_ss	Temporal_Inf_R	local efficiency	-0.5934239492883836	0.2156640229225715	-0.9187971526771112	0.1832265426536522	-0.1046769892381762	0.8990082016007396	Relative
NIHTB_FluidComposite_AgeCorrectedSS	Temporal_Inf_R	local efficiency	-7.596298379531755	0.0078819155779274	-8.884340522217668	0.0230896959527341	9.31121557573986	0.0332951470311568	Relative
NIHTB_CrystallizedComposite_AgeCorrectedSS	Temporal_Inf_R	local efficiency	-6.211745329452253	0.003088330883697	-9.382155350272964	0.0012285365646328	4.70777878831295	0.1368973862216834	Relative
NIHTB_DCCS_AgeCorrectedSS	Cerebellum_Crus1_L	local efficiency	-1.3450868009035788	0.5849377397534852	-6.740226324225554	0.0248597767139248	2.624142770611356	0.4347306700139427	Relative
NIHTB_Flanker_AgeCorrectedSS	Cerebellum_Crus1_L	local efficiency	-4.360990681056412	0.0406141458843181	-5.156522933923333	0.0448790293052631	8.615041193139298	0.0032993289726638	Relative
NIHTB_ListSorting_AgeCorrectedSS	Cerebellum_Crus1_L	local efficiency	-1.2383316277306475	0.5854197524087741	-3.240456479562899	0.2418640876559903	5.599832383002825	0.0721956295086876	Relative
BRIEF-P_Inhibit_T	Cerebellum_Crus1_L	local efficiency	-2.03807703491235	0.0975342681012931	3.0505702273882136	0.0541118757703099	-0.6021370910239932	0.7782083779021842	Relative
BRIEF-P_WorkingMemory_T	Cerebellum_Crus1_L	local efficiency	-2.357825235530936	0.2326537744768877	7.289557141360405	0.0048774349694974	-3.9417948378116057	0.25478983135126	Relative
BRIEF-P_Shift_T	Cerebellum_Crus1_L	local efficiency	-2.109888325361412	0.2170614518981179	5.294763427648645	0.0172594519846189	-4.480448734769925	0.1356884864951687	Relative
WISC_DigitSpan_ss	Cerebellum_Crus1_L	local efficiency	-0.8277770818068195	0.1244647642479115	-1.1511382257410725	0.0891431714386553	0.3107977305940483	0.7359190745961564	Relative
NIHTB_FluidComposite_AgeCorrectedSS	Cerebellum_Crus1_L	local efficiency	-3.9438848742142008	0.2077796324666523	-9.486684393882529	0.0163373043218094	4.602756524005984	0.3729664917134069	Relative
NIHTB_CrystallizedComposite_AgeCorrectedSS	Cerebellum_Crus1_L	local efficiency	-4.892890702565992	0.033636846350798	-10.670168902493392	0.0002236503955114	5.507922934168927	0.0780822909865949	Relative
NIHTB_DCCS_AgeCorrectedSS	Cerebellum_Crus1_R	local efficiency	-1.1042987618922853	0.6027839015931011	-6.589123879322721	0.0294478452933875	0.7116697694299677	0.8343408632830872	Relative
NIHTB_Flanker_AgeCorrectedSS	Cerebellum_Crus1_R	local efficiency	-2.8305980976669063	0.130813318468277	-5.032417723890541	0.0578806045879482	4.269125215896333	0.1552792975612224	Relative
NIHTB_ListSorting_AgeCorrectedSS	Cerebellum_Crus1_R	local efficiency	-0.2280949844150431	0.9083142412842458	-3.461869281903472	0.2211009630665948	3.000830064420158	0.3460626594281416	Relative
BRIEF-P_Inhibit_T	Cerebellum_Crus1_R	local efficiency	-2.24368699516903	0.0278766943014051	3.1018283631237957	0.0473947455600557	0.3058026903734809	0.8642759696026698	Relative
BRIEF-P_WorkingMemory_T	Cerebellum_Crus1_R	local efficiency	-2.2104745925653235	0.1810779488501126	7.163146980614702	0.0056763454386085	-2.586039207378505	0.377993396178489	Relative
BRIEF-P_Shift_T	Cerebellum_Crus1_R	local efficiency	-2.3625008046028504	0.0938868353570575	5.233365433513426	0.0168089460841342	-3.578868915529111	0.1530737037196931	Relative
WISC_DigitSpan_ss	Cerebellum_Crus1_R	local efficiency	-0.538082541568426	0.2160392736124657	-1.075377643246572	0.1098840530872258	-0.195520619609709	0.799257119845124	Relative
NIHTB_FluidComposite_AgeCorrectedSS	Cerebellum_Crus1_R	local efficiency	-1.1569874914379277	0.6686013400271344	-9.219837929863544	0.0200973408739656	0.6465306289300555	0.8826006588365553	Relative
NIHTB_CrystallizedComposite_AgeCorrectedSS	Cerebellum_Crus1_R	local efficiency	-3.933427804274202	0.0467234620165459	-10.066390624556504	0.0005287138982706	1.835810003481665	0.5609682828759286	Relative
NIHTB_DCCS_AgeCorrectedSS	Cerebellum_Crus2_L	local efficiency	-0.4358330245431188	0.8563079896637353	-6.767524072444286	0.0240898788006011	2.874471004109744	0.4130472294325953	Relative
NIHTB_Flanker_AgeCorrectedSS	Cerebellum_Crus2_L	local efficiency	-2.6649122409245662	0.2038657053320123	-5.18390099238305	0.0460972766820715	7.427243578805434	0.0160181202406797	Relative
NIHTB_ListSorting_AgeCorrectedSS	Cerebellum_Crus2_L	local efficiency	-0.6653445042809596	0.763416411327468	-3.2801309238347454	0.2336793350875245	6.25186455920673	0.0541027749264535	Relative
BRIEF-P_Inhibit_T	Cerebellum_Crus2_L	local efficiency	-1.1365968032606322	0.3263840568162115	2.8947307202851817	0.0737105287021338	-0.3376827630636256	0.8885141634971462	Relative
BRIEF-P_WorkingMemory_T	Cerebellum_Crus2_L	local efficiency	-1.957718856141248	0.2894978533698327	7.153567318717943	0.0062781879275298	-4.3359389661976495	0.2610186531324205	Relative
BRIEF-P_Shift_T	Cerebellum_Crus2_L	local efficiency	-1.105247785674382	0.4951444505425623	5.1163352217271125	0.0249243326733057	-4.794105054303223	0.1581276878496307	Relative
WISC_DigitSpan_ss	Cerebellum_Crus2_L	local efficiency	0.1074496399086912	0.8289558897350126	-1.165343102268183	0.0909862186737371	0.0017425468940315	0.9986427045495668	Relative
NIHTB_FluidComposite_AgeCorrectedSS	Cerebellum_Crus2_L	local efficiency	-1.771408495765903	0.5637853946653865	-9.849480598304211	0.0131770720681162	5.009478607188292	0.3648674871916453	Relative
NIHTB_CrystallizedComposite_AgeCorrectedSS	Cerebellum_Crus2_L	local efficiency	-3.1801515568013463	0.1593402816252501	-10.69211981888267	0.0002445620515183	5.214553220528557	0.114232172907673	Relative
NIHTB_DCCS_AgeCorrectedSS	Cerebellum_Crus2_R	local efficiency	-2.2751403658944778	0.3034673719568816	-6.662429488699507	0.0269957696378178	2.8627791102540554	0.4734225155344727	Relative
NIHTB_Flanker_AgeCorrectedSS	Cerebellum_Crus2_R	local efficiency	-0.555362296643987	0.7772908879887661	-4.842568767044085	0.0698910877241603	-1.6482610426594135	0.6425592718866987	Relative
NIHTB_ListSorting_AgeCorrectedSS	Cerebellum_Crus2_R	local efficiency	-0.8497261979798602	0.6812890196324055	-2.78343056905873	0.3245016926769765	-2.4099493605495668	0.5205349462255938	Relative
BRIEF-P_Inhibit_T	Cerebellum_Crus2_R	local efficiency	-0.4231457964085743	0.6903436382415329	3.012266471599928	0.0704732362169693	-0.7275678751297507	0.7856594986582907	Relative
BRIEF-P_WorkingMemory_T	Cerebellum_Crus2_R	local efficiency	0.2312511888444921	0.8914590313371553	7.748553233442087	0.0041200704792548	-7.445151386504027	0.0841169036657586	Relative
BRIEF-P_Shift_T	Cerebellum_Crus2_R	local efficiency	-0.3372756424393819	0.812803390017747	6.3295063531851765	0.0052283475574442	-10.507343331531892	0.0043286012640555	Relative
WISC_DigitSpan_ss	Cerebellum_Crus2_R	local efficiency	0.3129537837226275	0.4810154987742806	-1.050804216377384	0.1318742547402779	-1.1550111833548975	0.3028723536204362	Relative
NIHTB_FluidComposite_AgeCorrectedSS	Cerebellum_Crus2_R	local efficiency	-3.218141755716466	0.2527317365249859	-9.044037181503464	0.0213015257385261	1.433865486170975	0.7826289670191688	Relative
NIHTB_CrystallizedComposite_AgeCorrectedSS	Cerebellum_Crus2_R	local efficiency	-1.2557877416904613	0.5455447395515576	-10.91967155343821	0.0002234314825323	4.45834675964481	0.2417928285036135	Relative
NIHTB_DCCS_AgeCorrectedSS	Cerebellum_3_L	local efficiency	-3.0479792168648743	0.1740680604130685	-6.896073799552431	0.0217478500130615	5.363813733113217	0.212626843380676	Relative
NIHTB_Flanker_AgeCorrectedSS	Cerebellum_3_L	local efficiency	0.7614901684445323	0.7035782206459882	-5.1518955200416	0.0548100578262376	0.1513587789226315	0.9685757014548778	Relative
NIHTB_ListSorting_AgeCorrectedSS	Cerebellum_3_L	local efficiency	-2.040277537589674	0.3333442005740025	-3.250251466049943	0.2510103728879495	3.40414299160306	0.4007875164438946	Relative
BRIEF-P_Inhibit_T	Cerebellum_3_L	local efficiency	0.0772728318136909	0.9400420295566896	2.7868771695307983	0.086148470379441	0.0417224946573029	0.9847559066519518	Relative
BRIEF-P_WorkingMemory_T	Cerebellum_3_L	local efficiency	-2.417032899181423	0.1436487642329785	6.924926082403057	0.0084281394660035	0.044749284393012	0.989767984347284	Relative
BRIEF-P_Shift_T	Cerebellum_3_L	local efficiency	0.0993185348575272	0.9458165707549347	4.713208959859183	0.0421063651639593	-2.0553009274777607	0.5087799733965532	Relative
WISC_DigitSpan_ss	Cerebellum_3_L	local efficiency	-0.1689360117131033	0.6948106051820616	-1.1271280306157736	0.0992050626373943	-0.2171168873247805	0.8123883666767886	Relative
NIHTB_FluidComposite_AgeCorrectedSS	Cerebellum_3_L	local efficiency	-1.955386386514072	0.4949511771901684	-9.12867827785962	0.0204321036476119	-0.4947636629722842	0.928776947268403	Relative
NIHTB_CrystallizedComposite_AgeCorrectedSS	Cerebellum_3_L	local efficiency	0.1443526576124883	0.9454909930326724	-10.356128693169149	0.0004479059468092	-2.976745766754878	0.4724185875395308	Relative
NIHTB_DCCS_AgeCorrectedSS	Cerebellum_3_R	local efficiency	-2.6718142965557385	0.2029027404677527	-7.607195397061292	0.0129155000810455	7.860289549205664	0.0428501341227237	Relative
NIHTB_Flanker_AgeCorrectedSS	Cerebellum_3_R	local efficiency	0.0622497969987096	0.9737256752324764	-5.203958533628076	0.0584676719159469	0.5755811597798568	0.8685370966362304	Relative
NIHTB_ListSorting_AgeCorrectedSS	Cerebellum_3_R	local efficiency	-0.5558407672732754	0.7805850784761514	-2.922810461614269	0.31578978693084	-0.1418226077073166	0.9692146413109064	Relative
BRIEF-P_Inhibit_T	Cerebellum_3_R	local efficiency	-0.6173929726019238	0.5278166818396994	2.525333284551603	0.1207734717245171	2.733353516495071	0.1418538648879545	Relative
BRIEF-P_WorkingMemory_T	Cerebellum_3_R	local efficiency	-2.75696635197384	0.0839043537747374	7.003268393937366	0.0087423689221096	3.4154510041626107	0.2552057187214528	Relative
BRIEF-P_Shift_T	Cerebellum_3_R	local efficiency	-0.1587410654128851	0.9105700334221752	4.564758588840711	0.0536065487352354	0.4496970395329352	0.8664639404014053	Relative
WISC_DigitSpan_ss	Cerebellum_3_R	local efficiency	0.3237350948118419	0.4289965768573373	-1.0300329890108209	0.1313230385619113	-1.3525017792022545	0.0826870810283341	Relative
NIHTB_FluidComposite_AgeCorrectedSS	Cerebellum_3_R	local efficiency	-1.4508163534124716	0.5918178674946071	-9.747297563994069	0.0159651289932757	3.706839870984117	0.4590441993720034	Relative
NIHTB_CrystallizedComposite_AgeCorrectedSS	Cerebellum_3_R	local efficiency	0.5609180615165869	0.7788234545271931	-10.402261224491756	0.0006149510474023	-1.624890988377338	0.6591210177737592	Relative
NIHTB_DCCS_AgeCorrectedSS	Cerebellum_4_5_L	local efficiency	-1.7030069177088052	0.4275225828337493	-6.826223780762752	0.0243718614289031	3.1322696722026118	0.3544873077810159	Relative
NIHTB_Flanker_AgeCorrectedSS	Cerebellum_4_5_L	local efficiency	-1.9985426125737136	0.2890761531366117	-5.518761957038096	0.0377247991080741	5.731121945134087	0.05496282371178	Relative
NIHTB_ListSorting_AgeCorrectedSS	Cerebellum_4_5_L	local efficiency	0.1583964750358348	0.9364845975242776	-3.9900780282419626	0.1576293093065032	4.451483032337962	0.1607890288569896	Relative
BRIEF-P_Inhibit_T	Cerebellum_4_5_L	local efficiency	-1.826421363325741	0.0930302160745107	3.268797992361913	0.0433860320814078	0.2844548011188265	0.8716525330531066	Relative
BRIEF-P_WorkingMemory_T	Cerebellum_4_5_L	local efficiency	-1.0173692158674774	0.5625375824917316	7.692356652413527	0.0039825956580871	-3.24120804950779	0.2601976304551973	Relative
BRIEF-P_Shift_T	Cerebellum_4_5_L	local efficiency	-0.8837527908988911	0.5711972960477706	5.240149376355589	0.0256216755149099	-1.6485820027433722	0.5180035082963961	Relative
WISC_DigitSpan_ss	Cerebellum_4_5_L	local efficiency	-0.1418012974698244	0.7659042514336274	-1.0731392621642264	0.1225061702888697	-0.2210305347365138	0.7726425201595842	Relative
NIHTB_FluidComposite_AgeCorrectedSS	Cerebellum_4_5_L	local efficiency	-2.6423553553401007	0.3323889756548613	-9.768462895233291	0.0136263001383074	5.54468126674684	0.2022923884415892	Relative
NIHTB_CrystallizedComposite_AgeCorrectedSS	Cerebellum_4_5_L	local efficiency	-2.5821646867825034	0.1998655480883707	-10.297025192918351	0.0004938993945423	1.7237672975561091	0.5913306418377693	Relative
NIHTB_DCCS_AgeCorrectedSS	Cerebellum_4_5_R	local efficiency	-1.8185566417399368	0.391259622719054	-6.982341002000886	0.0201845946046833	4.722137934369421	0.1564029627289329	Relative
NIHTB_Flanker_AgeCorrectedSS	Cerebellum_4_5_R	local efficiency	-2.903642583265925	0.1217860194860316	-5.247717830692549	0.0469492669831882	5.538893638995954	0.0601565746663294	Relative
NIHTB_ListSorting_AgeCorrectedSS	Cerebellum_4_5_R	local efficiency	-0.8698646307556501	0.6618771605197716	-3.4989820295050915	0.2151323658542569	3.874834978485348	0.2159023770167342	Relative
BRIEF-P_Inhibit_T	Cerebellum_4_5_R	local efficiency	-2.818993162668604	0.0126219403590445	3.044411944460283	0.0548456791104646	3.037681885227515	0.0817561290161661	Relative
BRIEF-P_WorkingMemory_T	Cerebellum_4_5_R	local efficiency	-2.3409530908894696	0.2051044571821083	7.409700281435417	0.0054278170641881	-0.3725234970676928	0.8966388066059372	Relative
BRIEF-P_Shift_T	Cerebellum_4_5_R	local efficiency	-2.0590893972387843	0.1983217672238163	5.522728655074	0.0160769595498019	-1.5338341511115314	0.5374283591051601	Relative
WISC_DigitSpan_ss	Cerebellum_4_5_R	local efficiency	0.1851980876977788	0.7050147904278379	-1.0541414694921831	0.125208993625973	-0.7867623784290889	0.2994345374753842	Relative
NIHTB_FluidComposite_AgeCorrectedSS	Cerebellum_4_5_R	local efficiency	-3.6513069762999546	0.1766979873993924	-9.576182562562876	0.0145297148218262	6.131693832945026	0.1487347174053117	Relative
NIHTB_CrystallizedComposite_AgeCorrectedSS	Cerebellum_4_5_R	local efficiency	-3.4363849051525346	0.0835955491807314	-10.183333094245953	0.0004664700477954	1.2747232074863566	0.680954630206164	Relative
NIHTB_DCCS_AgeCorrectedSS	Cerebellum_6_L	local efficiency	-2.504799508318247	0.2276850836649782	-6.711064004519421	0.0247474952560847	4.00185385001044	0.2344606586497929	Relative
NIHTB_Flanker_AgeCorrectedSS	Cerebellum_6_L	local efficiency	-3.400493344542023	0.0612762931998025	-5.058747947620818	0.0514155773528801	7.264623358594465	0.0141782613235918	Relative
NIHTB_ListSorting_AgeCorrectedSS	Cerebellum_6_L	local efficiency	-0.1739520856714866	0.9284689503722248	-3.161186632998234	0.2583319375509541	3.806190057964492	0.2272079513290745	Relative
BRIEF-P_Inhibit_T	Cerebellum_6_L	local efficiency	-1.531063439120048	0.1819168225053218	2.747528591619586	0.0856990074584304	0.5563828745526063	0.7917945258725625	Relative
BRIEF-P_WorkingMemory_T	Cerebellum_6_L	local efficiency	-1.9463937902078496	0.2854941404922888	6.702632638528422	0.0092907770402561	-3.9680289426613022	0.2389759533120826	Relative
BRIEF-P_Shift_T	Cerebellum_6_L	local efficiency	-1.0577713394327826	0.492708935946861	4.777394162206653	0.0277966922510703	-6.866062443442542	0.0177574532976823	Relative
WISC_DigitSpan_ss	Cerebellum_6_L	local efficiency	-0.2483743394624622	0.6215586380477022	-1.174234267131008	0.0857777782020446	-0.1093268174536716	0.9039474944993742	Relative
NIHTB_FluidComposite_AgeCorrectedSS	Cerebellum_6_L	local efficiency	-3.0563277781651847	0.2481700273094645	-9.45014654197135	0.0156522914959585	4.53122809503054	0.3124063437463779	Relative
NIHTB_CrystallizedComposite_AgeCorrectedSS	Cerebellum_6_L	local efficiency	-3.360701335173905	0.0837707425441565	-10.606580575596173	0.0002625528998726	2.1585051028278457	0.4923076755734139	Relative
NIHTB_DCCS_AgeCorrectedSS	Cerebellum_6_R	local efficiency	-2.063075742004885	0.3163253071867035	-6.7273040205832135	0.0246346160000246	3.7238459977463503	0.26566908079984	Relative
NIHTB_Flanker_AgeCorrectedSS	Cerebellum_6_R	local efficiency	-1.860054100855812	0.3045368501712456	-5.083573147846284	0.0529264077452324	5.555322025774842	0.0603724776154559	Relative
NIHTB_ListSorting_AgeCorrectedSS	Cerebellum_6_R	local efficiency	-0.9666313454724658	0.6152809682348404	-3.182592462836739	0.2557440672510058	4.123162853205578	0.1886155666351315	Relative
BRIEF-P_Inhibit_T	Cerebellum_6_R	local efficiency	-1.6543496093908912	0.1528095414906896	2.753700911455825	0.0846834819940462	2.002622316780238	0.3041597213591758	Relative
BRIEF-P_WorkingMemory_T	Cerebellum_6_R	local efficiency	-2.380154105475523	0.2039849891079432	6.600901824749366	0.0116925914365065	-0.1091562140034992	0.9723527163205395	Relative
BRIEF-P_Shift_T	Cerebellum_6_R	local efficiency	-1.0653714802248604	0.5159708308078985	4.607268542330031	0.0436325082290136	-2.052177912609895	0.4591365706490213	Relative
WISC_DigitSpan_ss	Cerebellum_6_R	local efficiency	-0.2993402581615884	0.5557028603861918	-1.1752249963058934	0.0842240218588192	-0.1750487976824093	0.8340481063150942	Relative
NIHTB_FluidComposite_AgeCorrectedSS	Cerebellum_6_R	local efficiency	-2.372079927734006	0.3653747091146545	-9.484980785883026	0.0152391750584675	4.942310203943359	0.2488441853219907	Relative
NIHTB_CrystallizedComposite_AgeCorrectedSS	Cerebellum_6_R	local efficiency	-4.05112024948577	0.0347731731668273	-10.633881085564717	0.0002270000898381	2.1050307345212724	0.5004421574181455	Relative
NIHTB_DCCS_AgeCorrectedSS	Cerebellum_7b_L	local efficiency	-1.921875480053174	0.3316019325002286	-6.893599310527144	0.0217437568834695	5.75825656623063	0.1084538209536712	Relative
NIHTB_Flanker_AgeCorrectedSS	Cerebellum_7b_L	local efficiency	-2.6837500897402973	0.1203489150037954	-5.362951988328248	0.0397288581538221	8.530474916645485	0.0068292771716565	Relative
NIHTB_ListSorting_AgeCorrectedSS	Cerebellum_7b_L	local efficiency	1.001487146717173	0.587568666749156	-3.853405309546448	0.170597739987815	4.0300799193125325	0.2300430992011446	Relative
BRIEF-P_Inhibit_T	Cerebellum_7b_L	local efficiency	-1.558053305121632	0.2515424529444659	3.1868183141747712	0.0525824814811111	-0.390523490239093	0.8733974377664927	Relative
BRIEF-P_WorkingMemory_T	Cerebellum_7b_L	local efficiency	-0.9208906188566488	0.6701115162503033	7.990207282304996	0.0027604314989049	-6.446063049775639	0.1023654304433752	Relative
BRIEF-P_Shift_T	Cerebellum_7b_L	local efficiency	-0.8495167677354805	0.652488944240587	5.8838863301993705	0.0108901804546066	-6.135017133371354	0.075277825850209	Relative
WISC_DigitSpan_ss	Cerebellum_7b_L	local efficiency	-0.3618670809346194	0.5347955973118328	-1.1110603095605185	0.1118742235557743	0.0798172063395417	0.939073510332935	Relative
NIHTB_FluidComposite_AgeCorrectedSS	Cerebellum_7b_L	local efficiency	-3.0819808643718334	0.223647559620061	-9.536992148372226	0.0176695673248729	5.640391932385862	0.2809480862946751	Relative
NIHTB_CrystallizedComposite_AgeCorrectedSS	Cerebellum_7b_L	local efficiency	-4.385122623703852	0.017873137347561	-10.262599153884697	0.0003981047652892	5.520898798344421	0.0998902258380233	Relative
NIHTB_DCCS_AgeCorrectedSS	Cerebellum_7b_R	local efficiency	-4.2980301536906	0.0732240286073639	-6.481504235820543	0.0361280873322625	6.785612029253842	0.1197356447469357	Relative
NIHTB_Flanker_AgeCorrectedSS	Cerebellum_7b_R	local efficiency	-3.351290768358665	0.1163444106744791	-3.966325700561048	0.1480488235588973	1.0032475679594417	0.7952433588327542	Relative
NIHTB_ListSorting_AgeCorrectedSS	Cerebellum_7b_R	local efficiency	-1.827868871129356	0.4199839068557507	-2.527013388668383	0.3920996474685635	0.5852027575604766	0.8878098286307672	Relative
BRIEF-P_Inhibit_T	Cerebellum_7b_R	local efficiency	-1.1460747934748343	0.3391280273761411	3.14131756801476	0.060088071655183	0.2974267244637648	0.8991896447152496	Relative
BRIEF-P_WorkingMemory_T	Cerebellum_7b_R	local efficiency	-0.0371540650450671	0.9845999780319225	7.686370226094676	0.0048469899006309	-5.351463966371256	0.1594753681764313	Relative
BRIEF-P_Shift_T	Cerebellum_7b_R	local efficiency	-1.413827283855811	0.3965468757517758	5.9859443340197735	0.0107786059773129	-4.605367560206353	0.1612986941175737	Relative
WISC_DigitSpan_ss	Cerebellum_7b_R	local efficiency	0.2358062987132907	0.6399091544622506	-1.0416397436065978	0.1378029360451474	-1.016689049582555	0.3045634624609248	Relative
NIHTB_FluidComposite_AgeCorrectedSS	Cerebellum_7b_R	local efficiency	-5.768224322431695	0.0593462901260287	-8.078093911092333	0.0459636966113841	4.615308553088551	0.4201750995781246	Relative
NIHTB_CrystallizedComposite_AgeCorrectedSS	Cerebellum_7b_R	local efficiency	-3.884753818474069	0.0853934155573862	-9.615717887483772	0.0015600769952181	2.580587663855846	0.5365078302092773	Relative
NIHTB_DCCS_AgeCorrectedSS	Cerebellum_8_L	local efficiency	-5.874210023865158	0.0091909382256708	-6.756314452360881	0.0203894626389349	8.613760258489393	0.0069146369952579	Relative
NIHTB_Flanker_AgeCorrectedSS	Cerebellum_8_L	local efficiency	-4.200521737202229	0.0379020407423142	-5.027743253137938	0.0548542299090239	5.276008631091962	0.0644075502686417	Relative
NIHTB_ListSorting_AgeCorrectedSS	Cerebellum_8_L	local efficiency	-2.310307612839304	0.2816329425325845	-3.230348038625628	0.2492733368807434	4.29727723602864	0.1571805003027937	Relative
BRIEF-P_Inhibit_T	Cerebellum_8_L	local efficiency	-0.8276439079786638	0.4598716596681149	2.969707211682516	0.0670223930413803	0.0012709228769138	0.9994103516311956	Relative
BRIEF-P_WorkingMemory_T	Cerebellum_8_L	local efficiency	-1.0139337258897494	0.5671191427775726	7.282842674801264	0.0051641480964965	-3.628163093018464	0.1851201808234492	Relative
BRIEF-P_Shift_T	Cerebellum_8_L	local efficiency	0.0149848706485185	0.9923277259328048	5.082253003302202	0.0253067055921949	-4.001525595442657	0.0979898745240628	Relative
WISC_DigitSpan_ss	Cerebellum_8_L	local efficiency	-0.110155010869776	0.8214867790029832	-1.15170635465263	0.0935212931954985	0.063825238258951	0.9310422499236616	Relative
NIHTB_FluidComposite_AgeCorrectedSS	Cerebellum_8_L	local efficiency	-7.897782876518282	0.0061600959284673	-9.104073909222969	0.0173131332856815	7.238574986016067	0.0830129627979524	Relative
NIHTB_CrystallizedComposite_AgeCorrectedSS	Cerebellum_8_L	local efficiency	-4.45935455367102	0.0372497673376691	-10.520511220882256	0.0002807293811711	4.660197263726491	0.1227415218835112	Relative
NIHTB_DCCS_AgeCorrectedSS	Cerebellum_8_R	local efficiency	-2.958200935837737	0.1997594928603206	-6.899115944872544	0.0213828085838962	5.497418698190186	0.0968594323430193	Relative
NIHTB_Flanker_AgeCorrectedSS	Cerebellum_8_R	local efficiency	-3.5926493515568985	0.078497821288502	-5.179209460009052	0.04951527473195	5.9025224165528485	0.0439298747367805	Relative
NIHTB_ListSorting_AgeCorrectedSS	Cerebellum_8_R	local efficiency	-1.440058576881604	0.5064925855481961	-3.462992506224972	0.2208480232316596	3.979355662411496	0.2031534468487625	Relative
BRIEF-P_Inhibit_T	Cerebellum_8_R	local efficiency	-2.7625102740282133	0.0159934831139223	3.054821356116184	0.056244529167318	2.359775203400245	0.1801808684774315	Relative
BRIEF-P_WorkingMemory_T	Cerebellum_8_R	local efficiency	-2.276162602228348	0.2161748740980576	7.915511292887115	0.0027996638309671	-2.3353492004984595	0.4133075925435474	Relative
BRIEF-P_Shift_T	Cerebellum_8_R	local efficiency	-3.756084629384735	0.0165700534418583	6.080410994510019	0.006057360967458	-1.320514958872914	0.5815495076148168	Relative
WISC_DigitSpan_ss	Cerebellum_8_R	local efficiency	0.0678027801574118	0.8917724997468219	-0.9826391782836504	0.1548547992632542	-0.7804847338306946	0.3090927865764826	Relative
NIHTB_FluidComposite_AgeCorrectedSS	Cerebellum_8_R	local efficiency	-3.2216456608419097	0.2755476623101346	-9.343654744940274	0.0190412138276248	3.7980191843029263	0.3936251843970235	Relative
NIHTB_CrystallizedComposite_AgeCorrectedSS	Cerebellum_8_R	local efficiency	-2.8436385302794176	0.1914845340824588	-10.451076128602171	0.0003913150786206	2.79301888885899	0.3719136005366263	Relative
NIHTB_DCCS_AgeCorrectedSS	Cerebellum_9_L	local efficiency	-1.8227805287809589	0.4518544691674374	-7.555593559140814	0.012967361602826	6.3107211461471335	0.0685203386880721	Relative
NIHTB_Flanker_AgeCorrectedSS	Cerebellum_9_L	local efficiency	-1.9118460206124612	0.3792262078929399	-5.293342511589989	0.051094122302987	3.886410162093602	0.209340346582486	Relative
NIHTB_ListSorting_AgeCorrectedSS	Cerebellum_9_L	local efficiency	0.5421074504886232	0.8135866885055933	-3.7135358435791774	0.197671456430783	1.5835773048621826	0.628104956167687	Relative
BRIEF-P_Inhibit_T	Cerebellum_9_L	local efficiency	-1.1259851742353402	0.3396110537305976	2.5593420673052405	0.1199277946899148	2.3658511657656343	0.1839390381249784	Relative
BRIEF-P_WorkingMemory_T	Cerebellum_9_L	local efficiency	0.0391499134489878	0.9838203615646568	6.295542256148951	0.0210003078724009	1.104800413795156	0.7040632846952843	Relative
BRIEF-P_Shift_T	Cerebellum_9_L	local efficiency	-0.4765939002109772	0.7779375505908009	5.060255276699086	0.0335712523495706	-1.017402784691102	0.689411459556942	Relative
WISC_DigitSpan_ss	Cerebellum_9_L	local efficiency	0.1853492193187137	0.7130888416387788	-0.9971232914875714	0.1513981457187808	-0.8113856646594741	0.2822343499648498	Relative
NIHTB_FluidComposite_AgeCorrectedSS	Cerebellum_9_L	local efficiency	-3.0312429115120665	0.3318965871081023	-9.535689134382418	0.0194238257670064	4.678383691272462	0.3166584455951657	Relative
NIHTB_CrystallizedComposite_AgeCorrectedSS	Cerebellum_9_L	local efficiency	-1.5431476746356807	0.5026598441635661	-10.927161588351684	0.0002737520345665	3.6237929531849935	0.2709641278130059	Relative
NIHTB_DCCS_AgeCorrectedSS	Cerebellum_9_R	local efficiency	-0.622045260787512	0.7748861233300963	-7.395404840536701	0.0147338610990363	4.444763515353952	0.1836748305715244	Relative
NIHTB_Flanker_AgeCorrectedSS	Cerebellum_9_R	local efficiency	-3.565669836134944	0.0649452038525872	-5.101657475511666	0.055198973028899	5.278523721198691	0.0742665109729295	Relative
NIHTB_ListSorting_AgeCorrectedSS	Cerebellum_9_R	local efficiency	1.6508418235781406	0.4218396538318167	-3.4944933773320384	0.2213334202556608	-0.5049087857395256	0.8724117164171766	Relative
BRIEF-P_Inhibit_T	Cerebellum_9_R	local efficiency	-1.9729735725710105	0.0603250894870301	2.8842465329427145	0.0722870865081842	2.198344226402335	0.1916304237414674	Relative
BRIEF-P_WorkingMemory_T	Cerebellum_9_R	local efficiency	-1.5764310201924194	0.3592421700764117	6.963452216491123	0.0093665111562307	0.3480023550562749	0.8998408231097567	Relative
BRIEF-P_Shift_T	Cerebellum_9_R	local efficiency	-1.952130262080182	0.1819381028989664	5.498317867369943	0.0152571931801758	-2.104140292632765	0.3706879373316954	Relative
WISC_DigitSpan_ss	Cerebellum_9_R	local efficiency	0.5520573329184227	0.205935890415799	-0.9756537460481616	0.1436937900361793	-1.6314119221662888	0.0215508353770882	Relative
NIHTB_FluidComposite_AgeCorrectedSS	Cerebellum_9_R	local efficiency	-1.155681897613181	0.6790279547269782	-9.679086097622209	0.0154384134952643	2.9252687612091024	0.4981198927529723	Relative
NIHTB_CrystallizedComposite_AgeCorrectedSS	Cerebellum_9_R	local efficiency	-0.0961339710595774	0.9629087230975512	-10.551929094166209	0.0004300659594117	-0.0905821092500712	0.9773430692764136	Relative
NIHTB_DCCS_AgeCorrectedSS	Cerebellum_10_L	local efficiency	0.2862124352858551	0.8890666769069631	-7.154794174519763	0.0194837270542604	2.2586740894048085	0.5601314108540942	Relative
NIHTB_Flanker_AgeCorrectedSS	Cerebellum_10_L	local efficiency	0.4952905349111103	0.786039191958993	-5.359532612638971	0.0482744960093815	1.0462804893006434	0.7613351944333353	Relative
NIHTB_ListSorting_AgeCorrectedSS	Cerebellum_10_L	local efficiency	-0.3129318196404554	0.8708703861340283	-3.4723849745891564	0.2269930776980586	2.46788288628484	0.4983172175001317	Relative
BRIEF-P_Inhibit_T	Cerebellum_10_L	local efficiency	-1.189199913281109	0.2825539870000566	3.13308607041868	0.0563928263142826	0.0539892903456686	0.979528195538904	Relative
BRIEF-P_WorkingMemory_T	Cerebellum_10_L	local efficiency	-2.1876216474277554	0.2211126745203327	7.450633070222618	0.0055204363268344	-1.0852749823662364	0.749333064848761	Relative
BRIEF-P_Shift_T	Cerebellum_10_L	local efficiency	-0.3560005880300709	0.8209194724680976	5.212475441626943	0.0266434123187336	-2.898953143413816	0.3354094686241929	Relative
WISC_DigitSpan_ss	Cerebellum_10_L	local efficiency	-0.0169301214666447	0.9710656377131552	-1.0438089661206174	0.1320392517884259	-0.6429769644238785	0.469739099096073	Relative
NIHTB_FluidComposite_AgeCorrectedSS	Cerebellum_10_L	local efficiency	2.851932151955653	0.2747632295737651	-9.979827594752155	0.0126482315735835	-1.2601427089379895	0.7998480925540854	Relative
NIHTB_CrystallizedComposite_AgeCorrectedSS	Cerebellum_10_L	local efficiency	1.946182373889719	0.312080795181276	-10.5487112084422	0.0004024739593219	-3.5266478184451757	0.3535846842526225	Relative
NIHTB_DCCS_AgeCorrectedSS	Cerebellum_10_R	local efficiency	0.121202523284054	0.9609460986642197	-7.1235747150715225	0.0217370177444343	1.7529558368954912	0.6628629625167513	Relative
NIHTB_Flanker_AgeCorrectedSS	Cerebellum_10_R	local efficiency	-0.6760794807382114	0.7586096290054948	-4.76604587920904	0.0825049731747499	-0.251500155885639	0.9438631515497262	Relative
NIHTB_ListSorting_AgeCorrectedSS	Cerebellum_10_R	local efficiency	0.7230506563499866	0.7554424357326773	-2.887373434099745	0.3211630176516461	-2.32285399978422	0.5383816749437416	Relative
BRIEF-P_Inhibit_T	Cerebellum_10_R	local efficiency	-2.154315995424671	0.1391193922319502	3.2644952549782897	0.0493417921028725	1.1220147285311235	0.6315211948590984	Relative
BRIEF-P_WorkingMemory_T	Cerebellum_10_R	local efficiency	-2.8379590034988977	0.2312541475090896	7.450019902297968	0.0065588835793595	0.56679172466634	0.881877549252367	Relative
BRIEF-P_Shift_T	Cerebellum_10_R	local efficiency	-2.510623690832121	0.2286356164071928	5.111547091282714	0.0323850631540344	1.391219801933131	0.6785662580712206	Relative
WISC_DigitSpan_ss	Cerebellum_10_R	local efficiency	0.4362101574411339	0.4761679130532603	-0.9308397104738786	0.18029664893063	-1.5895845223330816	0.108845909747921	Relative
NIHTB_FluidComposite_AgeCorrectedSS	Cerebellum_10_R	local efficiency	4.932105554479916	0.1162053478235112	-10.012663093451572	0.01240323908212	-5.263673194700766	0.3034301999573654	Relative
NIHTB_CrystallizedComposite_AgeCorrectedSS	Cerebellum_10_R	local efficiency	3.358662322080953	0.1442754417436888	-10.325110110126516	0.0005183145276828	-7.100165910734501	0.0617226040875751	Relative
NIHTB_DCCS_AgeCorrectedSS	Vermis_1_2	local efficiency	-1.681400928207203	0.5011504757591487	-6.96736144345455	0.0226676626775865	3.7378905383877017	0.3645489244867963	Relative
NIHTB_Flanker_AgeCorrectedSS	Vermis_1_2	local efficiency	-0.5557058852455025	0.8026149717093018	-5.265472413597518	0.0522779550398725	1.9593107632711653	0.5929609896468079	Relative
NIHTB_ListSorting_AgeCorrectedSS	Vermis_1_2	local efficiency	0.1294285399754899	0.9560652981616224	-3.3021681176711764	0.2508298527407701	0.7628270384038635	0.8438659123546998	Relative
BRIEF-P_Inhibit_T	Vermis_1_2	local efficiency	0.0841622980320565	0.944857005128519	2.5558743800586923	0.1232360845304106	1.0696395561047582	0.617690452692996	Relative
BRIEF-P_WorkingMemory_T	Vermis_1_2	local efficiency	2.4398101166562784	0.2148347908964112	6.72707808959318	0.0127358111372335	-4.720932562998862	0.1730586163010071	Relative
BRIEF-P_Shift_T	Vermis_1_2	local efficiency	0.087588838402779	0.9595742376373996	5.128018437290605	0.0306462870909977	-2.8397895378022144	0.3517118679333977	Relative
WISC_DigitSpan_ss	Vermis_1_2	local efficiency	-0.3482066423265038	0.4879064682017048	-0.8558845273511428	0.210884480956516	-0.932661910957725	0.2918186807989755	Relative
NIHTB_FluidComposite_AgeCorrectedSS	Vermis_1_2	local efficiency	-0.572951249263295	0.8574827202470813	-9.177148696062511	0.0221287759880667	-0.3177684227507202	0.9519935918824928	Relative
NIHTB_CrystallizedComposite_AgeCorrectedSS	Vermis_1_2	local efficiency	0.2995641330881316	0.8984977972805004	-10.248482414034267	0.0006012072756591	-2.402436029924764	0.5376361233915066	Relative
NIHTB_DCCS_AgeCorrectedSS	Vermis_3	local efficiency	-3.578519778054922	0.0676259702191078	-7.137027825716546	0.0177906855011733	7.430700050130595	0.0365037959074384	Relative
NIHTB_Flanker_AgeCorrectedSS	Vermis_3	local efficiency	-3.0074617547955835	0.0849053410889248	-5.295368809553186	0.0478972633474921	5.627916351120979	0.0750721574106163	Relative
NIHTB_ListSorting_AgeCorrectedSS	Vermis_3	local efficiency	0.3586386078051466	0.8466052598201093	-3.913665412929751	0.1780528539987624	2.7769830334020567	0.4308738930943145	Relative
BRIEF-P_Inhibit_T	Vermis_3	local efficiency	-1.4156802797156407	0.1621727112340533	3.207898181407291	0.0518530543285385	0.240513488512375	0.9001762181573001	Relative
BRIEF-P_WorkingMemory_T	Vermis_3	local efficiency	-0.4015305642099264	0.8073396735803832	7.451028014158059	0.006357473219566	-2.89412323704756	0.3573629024552187	Relative
BRIEF-P_Shift_T	Vermis_3	local efficiency	-1.2909390945944057	0.368530885136821	5.539155211784396	0.0189328904511931	-2.186498970879634	0.4237260346343938	Relative
WISC_DigitSpan_ss	Vermis_3	local efficiency	0.1701348344385049	0.6920090686109965	-1.1373303958761884	0.1060171404226166	-0.329435864278647	0.6868609158772915	Relative
NIHTB_FluidComposite_AgeCorrectedSS	Vermis_3	local efficiency	-3.041195410678939	0.225266896828544	-10.230635564653038	0.0110487807740505	7.573663813041501	0.1154752099233728	Relative
NIHTB_CrystallizedComposite_AgeCorrectedSS	Vermis_3	local efficiency	-2.543435681940345	0.170868517328877	-10.500048394540244	0.0005086573291288	3.0778574996427364	0.3851105276120046	Relative
NIHTB_DCCS_AgeCorrectedSS	Vermis_4_5	local efficiency	-1.3517836178691478	0.510167132215592	-7.134654544383371	0.0170347023633986	6.018258247534562	0.0939251454750835	Relative
NIHTB_Flanker_AgeCorrectedSS	Vermis_4_5	local efficiency	-2.0648013236095943	0.2554225679637866	-5.464617402889315	0.0378820288195345	6.597903391918647	0.0381499626337973	Relative
NIHTB_ListSorting_AgeCorrectedSS	Vermis_4_5	local efficiency	-1.382059049718784	0.4743994171680489	-3.5148092183942823	0.2118511637263078	4.9089607461359455	0.148239059987544	Relative
BRIEF-P_Inhibit_T	Vermis_4_5	local efficiency	-1.1534889859577384	0.2784158741260233	2.9665565066634483	0.067208903038321	0.1117124463590014	0.9572241797302532	Relative
BRIEF-P_WorkingMemory_T	Vermis_4_5	local efficiency	-0.5634994677174546	0.7420953373264061	7.223779353411723	0.0064384244767945	-4.102063435570465	0.2246675638506302	Relative
BRIEF-P_Shift_T	Vermis_4_5	local efficiency	-1.0078154599762832	0.4799000976187203	5.631905941547768	0.0104654858867398	-7.096917971161571	0.0128894657732361	Relative
WISC_DigitSpan_ss	Vermis_4_5	local efficiency	-0.0856485446386752	0.851041427751696	-1.11239658041677	0.10596800074573	-0.3073384355748767	0.7287895184363391	Relative
NIHTB_FluidComposite_AgeCorrectedSS	Vermis_4_5	local efficiency	-3.903611574734474	0.133218774503253	-10.104693400049465	0.0091719991785654	10.190874481047391	0.0263266597452704	Relative
NIHTB_CrystallizedComposite_AgeCorrectedSS	Vermis_4_5	local efficiency	-2.258821149634263	0.2456231382236736	-10.62526571623727	0.0003078802166884	2.5587014980525726	0.454707089574791	Relative
NIHTB_DCCS_AgeCorrectedSS	Vermis_6	local efficiency	-2.2210260101042185	0.2763870325804524	-6.74123894755576	0.0235495253284861	5.599678192363393	0.0921827920976265	Relative
NIHTB_Flanker_AgeCorrectedSS	Vermis_6	local efficiency	-3.410068242175355	0.0585660842318886	-5.140418838155719	0.0488665326822373	6.410013356711717	0.0289702771420939	Relative
NIHTB_ListSorting_AgeCorrectedSS	Vermis_6	local efficiency	-1.747529496143841	0.360031841237529	-3.150508611426993	0.2580334184701425	5.498480329813991	0.0775874477499616	Relative
BRIEF-P_Inhibit_T	Vermis_6	local efficiency	-1.3918650711197658	0.2118188093039222	2.6715196517815616	0.0949753619032937	2.361292807006106	0.2173654035282305	Relative
BRIEF-P_WorkingMemory_T	Vermis_6	local efficiency	-1.7461890307641146	0.3369800725181944	6.523951024377677	0.013589191703515	0.586135123962664	0.8507223640058259	Relative
BRIEF-P_Shift_T	Vermis_6	local efficiency	-1.541803981059272	0.3314713315542062	4.531541613436241	0.0479655554640862	-0.6958205706083638	0.7980093831786925	Relative
WISC_DigitSpan_ss	Vermis_6	local efficiency	-0.1739479543121697	0.722199010641369	-1.1813343478379517	0.0848303473208935	0.1351521588223199	0.8691792381025643	Relative
NIHTB_FluidComposite_AgeCorrectedSS	Vermis_6	local efficiency	-5.066079702841433	0.051049231606024	-9.682990296998158	0.0122434842337541	7.583343630507346	0.0874521564615792	Relative
NIHTB_CrystallizedComposite_AgeCorrectedSS	Vermis_6	local efficiency	-3.7632410477697698	0.0496111597862375	-10.786578200255477	0.0002032163155387	2.848971077800693	0.3799109339868233	Relative
NIHTB_DCCS_AgeCorrectedSS	Vermis_7	local efficiency	-0.8171698983719541	0.682156483338584	-6.543723026802489	0.0273214999059555	5.957711504770995	0.0746612728750737	Relative
NIHTB_Flanker_AgeCorrectedSS	Vermis_7	local efficiency	-3.0374495807581736	0.0838332626444525	-5.030828378945294	0.0519622805300403	7.953255232550385	0.0070360196228208	Relative
NIHTB_ListSorting_AgeCorrectedSS	Vermis_7	local efficiency	0.3276953953827931	0.8596598073988938	-2.883021243605024	0.2950076320132129	5.739226570016465	0.0647268746047217	Relative
BRIEF-P_Inhibit_T	Vermis_7	local efficiency	-1.9092872361764892	0.0567176315656332	2.589308118130838	0.1019691149417355	2.185990091258209	0.2773327845535269	Relative
BRIEF-P_WorkingMemory_T	Vermis_7	local efficiency	-2.484594983921676	0.1245070722407841	6.327248929973305	0.0146961129869864	-1.4102516060947503	0.6644594884831305	Relative
BRIEF-P_Shift_T	Vermis_7	local efficiency	-2.668289862774863	0.0591999032657623	4.274777388603792	0.0565768675363439	-0.7140666733587098	0.8008456919634506	Relative
WISC_DigitSpan_ss	Vermis_7	local efficiency	0.1051095790563936	0.8091089877983559	-1.1467724628051628	0.0945139711948442	-0.1097184987851145	0.8992017667385177	Relative
NIHTB_FluidComposite_AgeCorrectedSS	Vermis_7	local efficiency	-1.9070713186572583	0.4548423916042049	-9.684244663721168	0.0126791401235369	8.019459786115105	0.0839800475030771	Relative
NIHTB_CrystallizedComposite_AgeCorrectedSS	Vermis_7	local efficiency	-1.3513769753317575	0.4774240468627982	-10.651392891488728	0.0002989071936597	1.8066710480987709	0.5718161394625191	Relative
NIHTB_DCCS_AgeCorrectedSS	Vermis_8	local efficiency	-3.6631980864259095	0.1227988617688275	-6.889645973588094	0.0189176053133198	8.051214868661338	0.0135247964870163	Relative
NIHTB_Flanker_AgeCorrectedSS	Vermis_8	local efficiency	-3.735368894490769	0.0788178896467268	-5.203333500758816	0.0466178315988676	6.288207299765466	0.0304301838325278	Relative
NIHTB_ListSorting_AgeCorrectedSS	Vermis_8	local efficiency	-0.2521454553098288	0.910291266832332	-3.243194264640501	0.2430285143311811	4.349844283073232	0.1555880407595794	Relative
BRIEF-P_Inhibit_T	Vermis_8	local efficiency	-2.3982672521063555	0.0509123556897239	2.780339714741503	0.0803438432748447	3.274655274308121	0.1023236278528775	Relative
BRIEF-P_WorkingMemory_T	Vermis_8	local efficiency	-1.186415740854343	0.5556770069975236	6.964433646178531	0.0090140693854914	-1.1751071219735396	0.7213506327070225	Relative
BRIEF-P_Shift_T	Vermis_8	local efficiency	-2.8507134352802432	0.1001323765027368	5.1564158987639575	0.0229473096325049	-0.8210322113833453	0.7705975253331192	Relative
WISC_DigitSpan_ss	Vermis_8	local efficiency	0.2873285974788034	0.5898950355319428	-1.1835901190520417	0.0850701252670224	-0.1393847418899692	0.8715081893877146	Relative
NIHTB_FluidComposite_AgeCorrectedSS	Vermis_8	local efficiency	-4.3614442503492405	0.1545380374888583	-10.036631429785496	0.0105229818770341	7.976855289199384	0.0977324028078386	Relative
NIHTB_CrystallizedComposite_AgeCorrectedSS	Vermis_8	local efficiency	-2.2197986307337607	0.3283225850546977	-10.67256852117322	0.0002736976869947	3.335522971518464	0.288925586980725	Relative
NIHTB_DCCS_AgeCorrectedSS	Vermis_9	local efficiency	-2.471520588214212	0.3118203442725894	-7.051000913019517	0.0194836738392383	5.20870422976635	0.1295554324574931	Relative
NIHTB_Flanker_AgeCorrectedSS	Vermis_9	local efficiency	-2.996711306433133	0.164098700668052	-5.489906738224704	0.0381628684163427	6.432242029205712	0.0341714263262943	Relative
NIHTB_ListSorting_AgeCorrectedSS	Vermis_9	local efficiency	1.209571077792025	0.5952444264373097	-3.933392864895744	0.1628163708034854	2.7819835524547933	0.3843894469195784	Relative
BRIEF-P_Inhibit_T	Vermis_9	local efficiency	-2.0661970025949223	0.0808880156823775	3.1020900150465054	0.0661483611693447	1.8521667425876545	0.3704299098973516	Relative
BRIEF-P_WorkingMemory_T	Vermis_9	local efficiency	-0.7971186154281465	0.6805715546809714	7.387547198834309	0.0087677164105656	-1.2730334316194087	0.7086344207873665	Relative
BRIEF-P_Shift_T	Vermis_9	local efficiency	-1.7234644862675894	0.3031592683345669	6.023396077215901	0.0129663842763502	-2.0869538076825367	0.4777891061205561	Relative
WISC_DigitSpan_ss	Vermis_9	local efficiency	0.9244487791410508	0.0644643401535399	-1.0102684780065585	0.1506204441190295	-1.6419105504531926	0.0599702780343035	Relative
NIHTB_FluidComposite_AgeCorrectedSS	Vermis_9	local efficiency	-2.736494367190477	0.3816161046576974	-9.76749792635596	0.0159819599210394	4.624211415303535	0.3424131783618395	Relative
NIHTB_CrystallizedComposite_AgeCorrectedSS	Vermis_9	local efficiency	-0.3373979509963822	0.8840254150913404	-10.787843646461944	0.0002891036817499	1.4831216972975534	0.6492288185742003	Relative
NIHTB_DCCS_AgeCorrectedSS	Vermis_10	local efficiency	-0.0677628811939504	0.983905869542996	-6.659287222342875	0.0258976431306726	3.533295547965688	0.4065251656079607	Relative
NIHTB_Flanker_AgeCorrectedSS	Vermis_10	local efficiency	1.6482687744394235	0.5816188922836566	-5.056022135897674	0.0566272756429584	0.6566936976285059	0.8621787559160612	Relative
NIHTB_ListSorting_AgeCorrectedSS	Vermis_10	local efficiency	1.010640667802731	0.7478757167647736	-3.1077257155816715	0.26636049520921	2.562946208595564	0.5197118709351328	Relative
BRIEF-P_Inhibit_T	Vermis_10	local efficiency	-1.1622980750348462	0.540661612187616	2.784182990624868	0.0863157781360415	1.3950082444207128	0.531299561857918	Relative
BRIEF-P_WorkingMemory_T	Vermis_10	local efficiency	-0.5115345243476255	0.8666012022640426	6.2034768030032215	0.0182070728473275	-2.5801030673905774	0.4707723747502799	Relative
BRIEF-P_Shift_T	Vermis_10	local efficiency	1.6277321581236164	0.545299982690454	4.900930685308822	0.0339593886253121	0.2892762313529986	0.9269001197048432	Relative
WISC_DigitSpan_ss	Vermis_10	local efficiency	0.319526431153493	0.6893471733409037	-1.1504454982869268	0.0939262458928858	-0.3357898090668985	0.7199408133956862	Relative
NIHTB_FluidComposite_AgeCorrectedSS	Vermis_10	local efficiency	0.4181570288163522	0.9222674100761928	-9.41853657430686	0.0159287366651606	3.447627704241994	0.5268021959290056	Relative
NIHTB_CrystallizedComposite_AgeCorrectedSS	Vermis_10	local efficiency	-0.0224569709675261	0.9942439789102984	-10.690597130348603	0.0002178833438047	-5.186524653430313	0.1897951036900007	Relative
NIHTB_DCCS_AgeCorrectedSS	ACC_sub_L	local efficiency	-0.7711738447130989	0.6730721045312673	-6.059511866874805	0.0466929926316977	-2.975562225957168	0.4610128225055038	Relative
NIHTB_Flanker_AgeCorrectedSS	ACC_sub_L	local efficiency	1.92046308660518	0.2357530651958306	-4.67758501271349	0.0817333735449176	-5.057019890787507	0.157648205650994	Relative
NIHTB_ListSorting_AgeCorrectedSS	ACC_sub_L	local efficiency	-0.7662683745422254	0.6556444111742854	-2.670972960360521	0.3534923493602844	-1.5946165275859698	0.677188478146169	Relative
BRIEF-P_Inhibit_T	ACC_sub_L	local efficiency	-0.5657297081443632	0.4968647389979858	3.0893626734587314	0.0671020227467091	-0.6014591665909207	0.8200257745264988	Relative
BRIEF-P_WorkingMemory_T	ACC_sub_L	local efficiency	-2.539776350685973	0.0585574390434789	6.92564968367924	0.010923089692216	2.5359221227697684	0.548363967089903	Relative
BRIEF-P_Shift_T	ACC_sub_L	local efficiency	0.1605148486598545	0.8927594327913078	4.820204132172867	0.046467059990429	-1.470037939341065	0.69786641939498	Relative
WISC_DigitSpan_ss	ACC_sub_L	local efficiency	0.2056001973861118	0.5490208459372878	-0.8289617980223386	0.2323101994120604	-2.0878373881123573	0.0581030532755806	Relative
NIHTB_FluidComposite_AgeCorrectedSS	ACC_sub_L	local efficiency	0.647004054162451	0.7812699525504849	-8.735714874252496	0.0282293277174476	-5.104660504116183	0.3447265982171227	Relative
NIHTB_CrystallizedComposite_AgeCorrectedSS	ACC_sub_L	local efficiency	1.2072537382007429	0.4824764719065446	-10.027699937750642	0.0007641389719448	-4.901616188482754	0.2059117875220684	Relative
NIHTB_DCCS_AgeCorrectedSS	ACC_sub_R	local efficiency	-0.1510820459852625	0.951719835312038	-6.449059628316328	0.0331717069521124	-1.5835998174250283	0.6516366400404692	Relative
NIHTB_Flanker_AgeCorrectedSS	ACC_sub_R	local efficiency	0.5219698282902321	0.8138835311029411	-4.90260681452726	0.0676575328494978	-1.8008658570168017	0.5634460590554435	Relative
NIHTB_ListSorting_AgeCorrectedSS	ACC_sub_R	local efficiency	1.2949645526802218	0.580140371868987	-3.043406808333285	0.2841128526282497	-2.458270939167989	0.4551867017020734	Relative
BRIEF-P_Inhibit_T	ACC_sub_R	local efficiency	-1.5749374642142162	0.2091417267690694	3.2494062855519004	0.0420467862040202	-0.9400591397663344	0.6309224905409613	Relative
BRIEF-P_WorkingMemory_T	ACC_sub_R	local efficiency	-2.654780255227818	0.1987231680952313	7.048700099502023	0.0079781264768332	0.625708176955853	0.845947121833496	Relative
BRIEF-P_Shift_T	ACC_sub_R	local efficiency	0.2755623818134423	0.8758570668182537	5.361639700800636	0.0181714831209931	-5.470919484818973	0.0505419546673217	Relative
WISC_DigitSpan_ss	ACC_sub_R	local efficiency	0.2693929068128632	0.6186701026325663	-1.110100985385614	0.1061595962953109	-0.6646843145953327	0.4311169984904428	Relative
NIHTB_FluidComposite_AgeCorrectedSS	ACC_sub_R	local efficiency	2.10787682299089	0.5068314105948216	-9.25213059947622	0.0188745777312906	-4.235703058687526	0.3541631111160045	Relative
NIHTB_CrystallizedComposite_AgeCorrectedSS	ACC_sub_R	local efficiency	0.3178253982976839	0.8924038072086721	-10.115956833820686	0.0005745751722263	-3.614082133937096	0.2762045977381726	Relative
NIHTB_DCCS_AgeCorrectedSS	ACC_pre_L	local efficiency	-1.1409492505401289	0.6257935038302931	-6.753250465238641	0.0230350815750101	5.13878536985738	0.1200675539157464	Relative
NIHTB_Flanker_AgeCorrectedSS	ACC_pre_L	local efficiency	-1.9419681708101144	0.3554138477370802	-5.061308455377721	0.0567204526760708	1.493346895525395	0.6128580798105259	Relative
NIHTB_ListSorting_AgeCorrectedSS	ACC_pre_L	local efficiency	1.8168396976581087	0.4070061513929548	-2.9641732031718275	0.2860438393950724	-5.695813123255439	0.0688436405739768	Relative
BRIEF-P_Inhibit_T	ACC_pre_L	local efficiency	-0.5878982307235997	0.6145620249893686	2.831537945160721	0.0790526877427015	1.4147115171879154	0.404581063346848	Relative
BRIEF-P_WorkingMemory_T	ACC_pre_L	local efficiency	-0.9506931667431322	0.6168866482979585	6.667383032064988	0.0119320227814081	2.083051064321151	0.4507227322768731	Relative
BRIEF-P_Shift_T	ACC_pre_L	local efficiency	-0.2092884928656582	0.8999881357167998	4.528616940085889	0.0496724665392329	-1.1999597450950212	0.619937662952246	Relative
WISC_DigitSpan_ss	ACC_pre_L	local efficiency	0.0680255877117373	0.8877583103118766	-1.204927849394864	0.0718453409494696	-1.0135195524838656	0.149566496553169	Relative
NIHTB_FluidComposite_AgeCorrectedSS	ACC_pre_L	local efficiency	-0.4343187174739913	0.8853538743171887	-9.376185218887027	0.0167333743085282	2.872208585066905	0.5173493568973506	Relative
NIHTB_CrystallizedComposite_AgeCorrectedSS	ACC_pre_L	local efficiency	-0.0379922653929403	0.9865001128490702	-10.507086754699536	0.0003376584135079	-2.4292865267724726	0.4453748537587764	Relative
NIHTB_DCCS_AgeCorrectedSS	ACC_pre_R	local efficiency	-2.211146225305449	0.3880032580525849	-6.763178323150893	0.0243028873381999	3.1237003926222338	0.368117218011064	Relative
NIHTB_Flanker_AgeCorrectedSS	ACC_pre_R	local efficiency	-1.5972091851846242	0.4824727184323707	-5.151292768254003	0.052778037490412	0.4008518933713862	0.8963794208919911	Relative
NIHTB_ListSorting_AgeCorrectedSS	ACC_pre_R	local efficiency	0.4436811943802061	0.8526274520603143	-3.1195750534602387	0.2654380562577969	-3.460038433561365	0.2898012227580774	Relative
BRIEF-P_Inhibit_T	ACC_pre_R	local efficiency	-0.2799830362053546	0.8284838471995359	2.83042940107992	0.0794823469934317	1.2203083145418818	0.4990020190540144	Relative
BRIEF-P_WorkingMemory_T	ACC_pre_R	local efficiency	0.4761136116237951	0.8213517311998977	6.663941615248132	0.0122502086088264	0.0500453700705559	0.9864217890247956	Relative
BRIEF-P_Shift_T	ACC_pre_R	local efficiency	0.3038364234207778	0.8693924031180443	4.5582377014315405	0.0488349586636823	-1.2582390145542488	0.6256636207916443	Relative
WISC_DigitSpan_ss	ACC_pre_R	local efficiency	-0.1898976593296679	0.7260102904857519	-1.1941003817625622	0.0790354996113505	-0.3166002804539375	0.675007614213323	Relative
NIHTB_FluidComposite_AgeCorrectedSS	ACC_pre_R	local efficiency	-2.813355728245286	0.3885139052668213	-9.50870712933834	0.0152312959507675	1.6642419258157428	0.7150615263787963	Relative
NIHTB_CrystallizedComposite_AgeCorrectedSS	ACC_pre_R	local efficiency	-0.7874977627334896	0.7459097265644887	-10.635864743173142	0.0003077171064108	0.5734178430852702	0.8627187512203258	Relative
NIHTB_DCCS_AgeCorrectedSS	ACC_sup_L	local efficiency	-1.4911094806684153	0.5289861744984028	-6.72050794947678	0.0253914848000813	1.8667661895397043	0.5862284412241555	Relative
NIHTB_Flanker_AgeCorrectedSS	ACC_sup_L	local efficiency	-1.369107091134372	0.5148940502927886	-5.046653456523797	0.0578203882986341	0.5948984709365773	0.8449669775311038	Relative
NIHTB_ListSorting_AgeCorrectedSS	ACC_sup_L	local efficiency	0.8248896259344143	0.709840255961554	-3.0637029659021096	0.2765251126616866	-2.600884751795391	0.4213761203105783	Relative
BRIEF-P_Inhibit_T	ACC_sup_L	local efficiency	-0.4657214575575095	0.6990338386612451	2.7533542421270853	0.0917360678423492	0.0581214819606108	0.9755104957025774	Relative
BRIEF-P_WorkingMemory_T	ACC_sup_L	local efficiency	0.7800412368092855	0.6892605324803325	6.265892194704027	0.0188007358984902	-2.823444720883664	0.3584165659035869	Relative
BRIEF-P_Shift_T	ACC_sup_L	local efficiency	0.0685615760432288	0.967290614341706	3.8913577700593978	0.0862158937662451	-4.421713361648291	0.0955275626786761	Relative
WISC_DigitSpan_ss	ACC_sup_L	local efficiency	0.1384256388163127	0.7831394791767228	-1.2789374568863467	0.0622547696961931	-0.8321273328027696	0.2934830433160472	Relative
NIHTB_FluidComposite_AgeCorrectedSS	ACC_sup_L	local efficiency	-0.8580110304718442	0.7762109117284228	-9.381906570188004	0.0169072541350149	1.099003248596143	0.8085426963749769	Relative
NIHTB_CrystallizedComposite_AgeCorrectedSS	ACC_sup_L	local efficiency	-0.7676283765614582	0.7278666663400076	-10.458013861255075	0.0003345867148203	-2.7680129275080607	0.3895511936205251	Relative
NIHTB_DCCS_AgeCorrectedSS	ACC_sup_R	local efficiency	-1.824896392540909	0.4514216615597615	-6.7695697489032	0.0243729722260526	1.8870761343013196	0.5774882472052261	Relative
NIHTB_Flanker_AgeCorrectedSS	ACC_sup_R	local efficiency	-0.5836855924534747	0.7847539525574607	-5.1825153718067005	0.0502874458588338	-2.264711272583836	0.4491302327803652	Relative
NIHTB_ListSorting_AgeCorrectedSS	ACC_sup_R	local efficiency	-0.1174447399231337	0.9582689180185544	-3.2003880621787344	0.2507099300371563	-3.8063565524367857	0.2288987955911932	Relative
BRIEF-P_Inhibit_T	ACC_sup_R	local efficiency	-0.2674790919918192	0.8230864800716743	2.987137613384581	0.0683045048063549	1.322813523519765	0.5003657629249014	Relative
BRIEF-P_WorkingMemory_T	ACC_sup_R	local efficiency	-0.1678304070043491	0.93146815340596	6.564741045124155	0.0148843509437492	-0.1602175743021331	0.9600405392420396	Relative
BRIEF-P_Shift_T	ACC_sup_R	local efficiency	-0.420813516116142	0.8036058176450399	4.051482579514862	0.0801835615786314	-2.5770872113439194	0.3538925003511263	Relative
WISC_DigitSpan_ss	ACC_sup_R	local efficiency	0.0713514497551381	0.8870239351960565	-1.2618515551964449	0.0679061952588495	-0.6265791599706536	0.4466121649021737	Relative
NIHTB_FluidComposite_AgeCorrectedSS	ACC_sup_R	local efficiency	-0.951845313535059	0.7573903293818576	-9.537073173606576	0.0150770246429552	-1.407182159066708	0.7491075593301482	Relative
NIHTB_CrystallizedComposite_AgeCorrectedSS	ACC_sup_R	local efficiency	0.2297559130042379	0.919284891038568	-10.641766735345293	0.0002884115720502	-2.484164690012524	0.4366588490118943	Relative
NIHTB_DCCS_AgeCorrectedSS	N_Acc_L	local efficiency	-1.9950783466987816	0.3627195763889803	-8.124893371537032	0.0067463617763401	8.96512381412871	0.0080283058395937	Relative
NIHTB_Flanker_AgeCorrectedSS	N_Acc_L	local efficiency	-0.0450339739815162	0.9818384092179522	-6.165605405233938	0.022353692822815	4.676939249813364	0.1223351881706057	Relative
NIHTB_ListSorting_AgeCorrectedSS	N_Acc_L	local efficiency	-0.722835173025309	0.7330653238922322	-3.6147628277097983	0.2141729600705668	2.812504249929945	0.3917272932090045	Relative
BRIEF-P_Inhibit_T	N_Acc_L	local efficiency	-0.9017255808933016	0.434915076657721	3.4175410771757684	0.0414253087135702	-0.7517557884394643	0.6982165376716394	Relative
BRIEF-P_WorkingMemory_T	N_Acc_L	local efficiency	-0.9575779383028192	0.6130972769484395	6.758685908732387	0.0145897107190031	1.1848623071656168	0.7096917753061552	Relative
BRIEF-P_Shift_T	N_Acc_L	local efficiency	-0.3160865943613951	0.8492526403214405	4.624799940378201	0.0553750291412331	0.4242683587472057	0.87938726452016	Relative
WISC_DigitSpan_ss	N_Acc_L	local efficiency	0.5250115263894182	0.2752533005853108	-1.0019768762961672	0.1485849655943657	-1.5275826945203723	0.0604282648152032	Relative
NIHTB_FluidComposite_AgeCorrectedSS	N_Acc_L	local efficiency	0.0317599431758522	0.99101166464471	-11.6255834859948	0.0036295650787529	7.9541342335619	0.0741404072635949	Relative
NIHTB_CrystallizedComposite_AgeCorrectedSS	N_Acc_L	local efficiency	-0.3038737892701715	0.8899766981070545	-10.633516969937236	0.0004652303915026	0.5449644148895517	0.8738605237750123	Relative
NIHTB_DCCS_AgeCorrectedSS	N_Acc_R	local efficiency	-2.841066223943639	0.1935740279820225	-7.252470126738393	0.0175263544262466	6.448564826666719	0.0622942469917208	Relative
NIHTB_Flanker_AgeCorrectedSS	N_Acc_R	local efficiency	-0.4177592200101075	0.8279474986292907	-6.276392867512467	0.0198086463164222	5.639052564816608	0.0647486802793092	Relative
NIHTB_ListSorting_AgeCorrectedSS	N_Acc_R	local efficiency	-0.3692821575371932	0.8584691096872243	-3.4320117928745617	0.2401465331382599	1.5961854891663654	0.630708062257046	Relative
BRIEF-P_Inhibit_T	N_Acc_R	local efficiency	-1.1920772387979688	0.2852363486223741	3.535530708821212	0.034975580774457	-0.5920489104071097	0.7517274154445995	Relative
BRIEF-P_WorkingMemory_T	N_Acc_R	local efficiency	-2.0473097719412747	0.2626851267328993	7.252111369007794	0.0087894080153145	1.0200848105686653	0.7393089695529422	Relative
BRIEF-P_Shift_T	N_Acc_R	local efficiency	-1.1579609270717135	0.4683399823608607	5.513478839957858	0.0221984641579803	-1.2452731785466902	0.642806290009144	Relative
WISC_DigitSpan_ss	N_Acc_R	local efficiency	0.361160070590477	0.4399682992326577	-0.9226091430187238	0.1876074373226733	-1.292633955490008	0.1024391695683757	Relative
NIHTB_FluidComposite_AgeCorrectedSS	N_Acc_R	local efficiency	-1.295955671153313	0.6407701517752646	-10.945313863645431	0.0066642356747838	7.449078514766973	0.1010050259990122	Relative
NIHTB_CrystallizedComposite_AgeCorrectedSS	N_Acc_R	local efficiency	0.458115501542374	0.8238203328364353	-11.725482216753443	0.0001171932906124	3.29568934050433	0.324552638688065	Relative
NIHTB_DCCS_AgeCorrectedSS	SN_pc_L	local efficiency	-1.5475172894060731	0.426292491914148	-6.463305505993925	0.0347400601850403	0.7014095243563998	0.8905472718325509	Relative
NIHTB_Flanker_AgeCorrectedSS	SN_pc_L	local efficiency	-2.2414098462511105	0.1915430265512019	-4.326678332951384	0.1069113219806328	-2.0385638577741565	0.649690435757573	Relative
NIHTB_ListSorting_AgeCorrectedSS	SN_pc_L	local efficiency	-3.1734437933219533	0.0786987491811491	-2.2484361999758167	0.4253071086711061	-1.85566535223771	0.6934197289046171	Relative
BRIEF-P_Inhibit_T	SN_pc_L	local efficiency	0.8050964296422334	0.3644716903559646	2.397055699193858	0.1353831948036067	3.063784266699286	0.275385907207608	Relative
BRIEF-P_WorkingMemory_T	SN_pc_L	local efficiency	0.1494504889540719	0.918589172944436	6.885077613710278	0.0104233121873876	-3.0945513552905908	0.5036522193240053	Relative
BRIEF-P_Shift_T	SN_pc_L	local efficiency	-0.1437390332506704	0.9109023200326176	4.782175395180391	0.041265417751555	-1.870249349730554	0.6452154469868358	Relative
WISC_DigitSpan_ss	SN_pc_L	local efficiency	-0.0063431184669203	0.9863639160194196	-0.97539153974989	0.1489822794444653	-2.013010053700257	0.0888660092725871	Relative
NIHTB_FluidComposite_AgeCorrectedSS	SN_pc_L	local efficiency	-1.1633367938242671	0.638708653913691	-8.986016987184293	0.0240922864809315	-1.7297786546288962	0.8084490696675926	Relative
NIHTB_CrystallizedComposite_AgeCorrectedSS	SN_pc_L	local efficiency	-2.133350522916082	0.2408402691886824	-9.579272702043014	0.0014295941225309	-3.2480012069601663	0.5324605168641918	Relative
NIHTB_DCCS_AgeCorrectedSS	SN_pc_R	local efficiency	-1.8978661108438888	0.279074924317837	-6.740715840249039	0.0280219826048715	2.719329570560313	0.5039046019246997	Relative
NIHTB_Flanker_AgeCorrectedSS	SN_pc_R	local efficiency	-0.0131717066902487	0.9932460606958816	-4.535995560662666	0.0951018614235195	-2.901302746335129	0.4230445001219252	Relative
NIHTB_ListSorting_AgeCorrectedSS	SN_pc_R	local efficiency	-1.9157606809354328	0.2438198245362593	-3.127178814733933	0.2766140801224798	2.52722145643824	0.5074039286419921	Relative
BRIEF-P_Inhibit_T	SN_pc_R	local efficiency	0.0697695239480457	0.9315164474481308	2.721488605350123	0.1008586082120191	0.3485309238725881	0.8795630749010589	Relative
BRIEF-P_WorkingMemory_T	SN_pc_R	local efficiency	-1.8909281116591237	0.1445036607295039	7.641435097893383	0.0043007661299767	-2.899645138266384	0.4274155344029833	Relative
BRIEF-P_Shift_T	SN_pc_R	local efficiency	-0.1160969469181479	0.919271071890102	5.291493735120192	0.0248273504839594	-4.010135537308257	0.2187703721211356	Relative
WISC_DigitSpan_ss	SN_pc_R	local efficiency	-0.1068337031962244	0.7546125279679914	-1.1791738418517648	0.0920629885181084	0.2718211294884889	0.7783235514241038	Relative
NIHTB_FluidComposite_AgeCorrectedSS	SN_pc_R	local efficiency	-2.2360801142390394	0.3169045026282737	-9.225662076379528	0.0214022482112177	2.191935572541432	0.6970573444317338	Relative
NIHTB_CrystallizedComposite_AgeCorrectedSS	SN_pc_R	local efficiency	-0.1065680350152987	0.9482391052359967	-9.81746770049905	0.0010499866093603	-4.274312696819445	0.30279036012029	Relative
NIHTB_DCCS_AgeCorrectedSS	SN_pr_L	local efficiency	-2.432807418244923	0.2909073870069809	-7.06535562409097	0.0178622645689695	7.280535326036373	0.0611979727076653	Relative
NIHTB_Flanker_AgeCorrectedSS	SN_pr_L	local efficiency	-0.9364825254477464	0.650249453582251	-5.223303647649663	0.0503994635933919	3.157997405241701	0.3632851147745491	Relative
NIHTB_ListSorting_AgeCorrectedSS	SN_pr_L	local efficiency	2.695042950261086	0.2160849479837269	-3.0375724621177267	0.2826600083404167	-4.093746413286309	0.2784720839321695	Relative
BRIEF-P_Inhibit_T	SN_pr_L	local efficiency	-0.8767268909614744	0.4337353249068362	2.8059503313052803	0.0774570502470426	-2.021044648479115	0.3559765453701869	Relative
BRIEF-P_WorkingMemory_T	SN_pr_L	local efficiency	-0.1609876261330844	0.9300069316982096	6.606847238779823	0.0120826933820629	-3.819242426978541	0.2878243652162966	Relative
BRIEF-P_Shift_T	SN_pr_L	local efficiency	-0.7480332350273944	0.6392593157070338	4.583851812633054	0.0438423584105991	-3.758402497587335	0.2297899948814321	Relative
WISC_DigitSpan_ss	SN_pr_L	local efficiency	0.2118659187648045	0.6532560006902897	-1.172056593390879	0.0778660608364652	-1.830708692537049	0.0471824110440488	Relative
NIHTB_FluidComposite_AgeCorrectedSS	SN_pr_L	local efficiency	0.9751484882125704	0.7412426654898281	-9.981537557440031	0.0113820472529332	4.347917746967992	0.4304304946570304	Relative
NIHTB_CrystallizedComposite_AgeCorrectedSS	SN_pr_L	local efficiency	-0.6545031934431407	0.7634560918270654	-9.656766394465782	0.0011343812296245	-4.4971572612225135	0.2651152595875971	Relative
NIHTB_DCCS_AgeCorrectedSS	SN_pr_R	local efficiency	-1.765566835343032	0.4191535622627774	-6.507114592125879	0.0320153940815023	1.522206457482716	0.6393666964277978	Relative
NIHTB_Flanker_AgeCorrectedSS	SN_pr_R	local efficiency	-1.7682036386708426	0.3608082266065051	-4.611095493687561	0.0849081778220718	0.0820626091196514	0.9772185905828492	Relative
NIHTB_ListSorting_AgeCorrectedSS	SN_pr_R	local efficiency	-0.5277770447691701	0.7968023150003023	-2.830862378294429	0.3224002721569792	-0.7664831983248812	0.8033476924957638	Relative
BRIEF-P_Inhibit_T	SN_pr_R	local efficiency	-0.9101664321404414	0.4072393297576384	2.7886348007170056	0.0929673481156915	0.9254118066907148	0.6173947524876486	Relative
BRIEF-P_WorkingMemory_T	SN_pr_R	local efficiency	-0.2706663366294936	0.8789943533785645	7.292541113489975	0.0075666450094906	-2.234157510737423	0.4576600182544834	Relative
BRIEF-P_Shift_T	SN_pr_R	local efficiency	-1.8762111748445869	0.2247110813356984	5.344387276324194	0.0228165036283705	-0.9966146424368524	0.7014166957602246	Relative
WISC_DigitSpan_ss	SN_pr_R	local efficiency	-0.0669050588062042	0.8870266075637983	-1.0779099873778009	0.1245168179852282	-0.2584721956669527	0.7418682611566259	Relative
NIHTB_FluidComposite_AgeCorrectedSS	SN_pr_R	local efficiency	-2.4728413016598467	0.3742082763703098	-9.057245391684114	0.0223629082464977	2.0250829897551057	0.6361081760738689	Relative
NIHTB_CrystallizedComposite_AgeCorrectedSS	SN_pr_R	local efficiency	-1.3785120916452236	0.501457934791266	-10.233404736072089	0.0005744332436686	0.1002176192866667	0.9747800924738064	Relative
NIHTB_DCCS_AgeCorrectedSS	Red_N_L	local efficiency	-3.2618924442634785	0.1952169470348253	-6.748146192900244	0.0252207756091608	4.539010328957536	0.2667316846849317	Relative
NIHTB_Flanker_AgeCorrectedSS	Red_N_L	local efficiency	-2.439095682680998	0.2752949428029997	-4.731264303830557	0.0762797098320379	0.5002656306207084	0.8901689906027764	Relative
NIHTB_ListSorting_AgeCorrectedSS	Red_N_L	local efficiency	-1.009761948867662	0.6687447314948336	-2.694177983469164	0.3418200247516031	-2.114212345277013	0.5817230281942405	Relative
BRIEF-P_Inhibit_T	Red_N_L	local efficiency	-0.5397268458483109	0.668966972501315	2.6983420927905235	0.0960344079999783	1.96708517053799	0.3980519015901936	Relative
BRIEF-P_WorkingMemory_T	Red_N_L	local efficiency	0.6714071564514652	0.7437182918360039	6.797821417278685	0.0108912413438376	-2.974781331776123	0.4320864454542991	Relative
BRIEF-P_Shift_T	Red_N_L	local efficiency	1.1570048620543614	0.5186152114332846	4.805985360741286	0.0376309079975786	-4.220715518124374	0.2025726982527934	Relative
WISC_DigitSpan_ss	Red_N_L	local efficiency	0.2986903514646752	0.5748227468695981	-1.1276835817681656	0.0993973893878576	-0.8104697969600116	0.4075360931651662	Relative
NIHTB_FluidComposite_AgeCorrectedSS	Red_N_L	local efficiency	-4.41787291512446	0.1681628077710119	-9.343711893498588	0.0169473150062769	6.1956955378889855	0.2635617356580941	Relative
NIHTB_CrystallizedComposite_AgeCorrectedSS	Red_N_L	local efficiency	-4.828993622618067	0.0428669644921932	-10.296283127534505	0.000410775327422	3.3591222132038183	0.3787581959453454	Relative
NIHTB_DCCS_AgeCorrectedSS	Red_N_R	local efficiency	-1.180849566097411	0.5926044074588026	-6.379107736891792	0.0356385681631544	-0.4515252404479874	0.8991295815691909	Relative
NIHTB_Flanker_AgeCorrectedSS	Red_N_R	local efficiency	1.7010413034193037	0.385668150166648	-5.10925014760352	0.0575374377829924	-1.9391675452580568	0.5399687976129945	Relative
NIHTB_ListSorting_AgeCorrectedSS	Red_N_R	local efficiency	-1.6224398079717444	0.4332736974553851	-2.9103232266157697	0.3070221412981138	0.8166377610078124	0.8068510336276629	Relative
BRIEF-P_Inhibit_T	Red_N_R	local efficiency	0.4159490789567908	0.6873922324207591	2.631948656779177	0.1075197100155935	0.3597676799042923	0.8479757089029182	Relative
BRIEF-P_WorkingMemory_T	Red_N_R	local efficiency	-1.1351416271037578	0.4967628675554121	7.169601651450843	0.0074472938917654	-1.5213312732261712	0.6158090245463377	Relative
BRIEF-P_Shift_T	Red_N_R	local efficiency	0.9030431070684964	0.5371863350262056	4.936761466223714	0.0339378113471144	-3.5438800341810133	0.1843662239004336	Relative
WISC_DigitSpan_ss	Red_N_R	local efficiency	-0.2571548265059039	0.5537817949513679	-1.0407673974308909	0.1291673150662898	-0.3564502775510514	0.6500653921204314	Relative
NIHTB_FluidComposite_AgeCorrectedSS	Red_N_R	local efficiency	-0.6894831750931675	0.8060213692348238	-8.918530656217685	0.023798721956485	-2.440213269741083	0.6009730004999406	Relative
NIHTB_CrystallizedComposite_AgeCorrectedSS	Red_N_R	local efficiency	-2.31364326958666	0.2646919349786405	-9.900977860157155	0.0007139351173808	-1.399845135634577	0.6752509290018411	Relative
NIHTB_DCCS_AgeCorrectedSS	Precentral_L	clustering coefficient	-1.254273814125437	0.5369299104176566	-6.928809305996476	0.0211427748038599	3.5002139366135503	0.2401293647964818	Relative
NIHTB_Flanker_AgeCorrectedSS	Precentral_L	clustering coefficient	-2.6483161668289377	0.1416566453375197	-5.128362019537277	0.0526815194026303	3.905504877276557	0.1387194370785355	Relative
NIHTB_ListSorting_AgeCorrectedSS	Precentral_L	clustering coefficient	-0.3807829297458114	0.8423403994011365	-3.0405518015808246	0.2837214380141781	-0.2473212920341358	0.9302779852164044	Relative
BRIEF-P_Inhibit_T	Precentral_L	clustering coefficient	-1.704914213178102	0.1226401687244563	2.946926829523916	0.0644640865037267	0.7574601442572476	0.6558486572520632	Relative
BRIEF-P_WorkingMemory_T	Precentral_L	clustering coefficient	-1.1164046610569196	0.5369374310817596	6.726741039237053	0.0111894879803607	-0.3348929565706629	0.904759085689356	Relative
BRIEF-P_Shift_T	Precentral_L	clustering coefficient	-1.6972387617272926	0.2800244409509881	4.746773049403716	0.0375923084785013	-0.7142302196699775	0.7685004218673213	Relative
WISC_DigitSpan_ss	Precentral_L	clustering coefficient	-0.352196696192224	0.4552928771613951	-1.1388807155184342	0.0887878494747222	-0.5758359238735788	0.4238240557984774	Relative
NIHTB_FluidComposite_AgeCorrectedSS	Precentral_L	clustering coefficient	-3.037286009976688	0.2413110900108952	-9.420343508513168	0.0163034116915539	3.848419504178637	0.3203815287624959	Relative
NIHTB_CrystallizedComposite_AgeCorrectedSS	Precentral_L	clustering coefficient	-4.653523601497184	0.0138536396121863	-10.346533770270636	0.0003263578966433	3.477359768565787	0.2108890363961477	Relative
NIHTB_DCCS_AgeCorrectedSS	Precentral_R	clustering coefficient	-1.5403704506728406	0.434249459336484	-6.979474858695046	0.0195826825458415	4.599613809434257	0.1226588229060012	Relative
NIHTB_Flanker_AgeCorrectedSS	Precentral_R	clustering coefficient	-2.943129808343253	0.0921938005404782	-5.20137628497115	0.0480644473142692	4.917249568025014	0.0622307692522986	Relative
NIHTB_ListSorting_AgeCorrectedSS	Precentral_R	clustering coefficient	-0.9768692727762254	0.6000051593557365	-3.040653274087742	0.282479070383578	0.2739663328290907	0.9226636533928654	Relative
BRIEF-P_Inhibit_T	Precentral_R	clustering coefficient	-2.172562084819521	0.0400139454746291	2.961714509711469	0.060266550457241	1.2446752850391296	0.4801400314100559	Relative
BRIEF-P_WorkingMemory_T	Precentral_R	clustering coefficient	-1.747959883489396	0.3130925444383215	6.762657902775388	0.0102532827014254	-0.4865972869008798	0.8673204093667177	Relative
BRIEF-P_Shift_T	Precentral_R	clustering coefficient	-2.2046268316466597	0.1444620542600692	4.76195016736837	0.0361151870952734	-0.2435070106448755	0.9233278606612626	Relative
WISC_DigitSpan_ss	Precentral_R	clustering coefficient	-0.3351608025978294	0.4623793134118867	-1.1443546184243518	0.091003118579382	-0.2630660257407791	0.7290246518224845	Relative
NIHTB_FluidComposite_AgeCorrectedSS	Precentral_R	clustering coefficient	-3.1811610916810187	0.2061857400551779	-9.567184090920453	0.0142645119430803	5.543093717245815	0.1575933506001153	Relative
NIHTB_CrystallizedComposite_AgeCorrectedSS	Precentral_R	clustering coefficient	-4.898109667797345	0.0077405222408542	-10.493520336213532	0.0002550702402943	4.353314882941397	0.1172106011615897	Relative
NIHTB_DCCS_AgeCorrectedSS	Frontal_Sup_2_L	clustering coefficient	-0.4271614206358473	0.8288821261870898	-6.9963187294043205	0.0201389370941591	2.873207418753132	0.332860123436554	Relative
NIHTB_Flanker_AgeCorrectedSS	Frontal_Sup_2_L	clustering coefficient	-0.7577893613690252	0.6671657608579175	-5.149091432628293	0.0541319488182115	1.7209651520213871	0.5147514321213369	Relative
NIHTB_ListSorting_AgeCorrectedSS	Frontal_Sup_2_L	clustering coefficient	0.988291643245261	0.5950955289687863	-2.9956054259604548	0.2900969785999159	-2.195044044719798	0.4333633936537101	Relative
BRIEF-P_Inhibit_T	Frontal_Sup_2_L	clustering coefficient	-1.2967317170554116	0.1987749231671898	2.973591919749885	0.0623702152739637	-0.1281137232038462	0.9375523333474544	Relative
BRIEF-P_WorkingMemory_T	Frontal_Sup_2_L	clustering coefficient	-0.9850775866631865	0.5484068238196292	6.894538618134701	0.0088702658469296	-1.8744251994038577	0.4834684644397344	Relative
BRIEF-P_Shift_T	Frontal_Sup_2_L	clustering coefficient	-1.1187737765436232	0.4289501492288636	4.949250068754237	0.0280747969246124	-2.8094535963867333	0.223970768499434	Relative
WISC_DigitSpan_ss	Frontal_Sup_2_L	clustering coefficient	-0.0232008184341987	0.9568254182685528	-1.104478910483879	0.1026263164272487	-0.6972172275162083	0.3169538340692897	Relative
NIHTB_FluidComposite_AgeCorrectedSS	Frontal_Sup_2_L	clustering coefficient	-0.1166549856670585	0.9631842342443496	-9.553485314237683	0.0153586257990509	1.674794020329471	0.6701065398920993	Relative
NIHTB_CrystallizedComposite_AgeCorrectedSS	Frontal_Sup_2_L	clustering coefficient	-2.8421693525816303	0.1272144854168005	-10.60565338217748	0.0002995219581778	3.31456652795868	0.2399101759086073	Relative
NIHTB_DCCS_AgeCorrectedSS	Frontal_Sup_2_R	clustering coefficient	-0.7738044996269577	0.6935138073626206	-7.048935668480412	0.018268494364648	4.404928886509139	0.1389198223175251	Relative
NIHTB_Flanker_AgeCorrectedSS	Frontal_Sup_2_R	clustering coefficient	-1.7057431011875612	0.3309787770480178	-5.212303693393512	0.0495740092219304	3.5022046403930536	0.1867797018066502	Relative
NIHTB_ListSorting_AgeCorrectedSS	Frontal_Sup_2_R	clustering coefficient	0.3512530092997352	0.8503256100217867	-3.0270193097578795	0.2849484648289134	-1.308952949269771	0.643221344464352	Relative
BRIEF-P_Inhibit_T	Frontal_Sup_2_R	clustering coefficient	-0.9771480824320696	0.3267938898837284	2.868167553361384	0.0737355569221818	-0.1362529592238595	0.9344409659340344	Relative
BRIEF-P_WorkingMemory_T	Frontal_Sup_2_R	clustering coefficient	-0.9485162313246264	0.5565280824810868	6.784966955774433	0.009899435801108	-1.906546658586092	0.4786183580516641	Relative
BRIEF-P_Shift_T	Frontal_Sup_2_R	clustering coefficient	-0.9775745719389892	0.4814582689927376	4.814641363824846	0.0322488952113093	-3.089155738343518	0.1839077681494741	Relative
WISC_DigitSpan_ss	Frontal_Sup_2_R	clustering coefficient	-0.3362946409867531	0.4274584953471592	-1.139640199112139	0.092416874412944	-0.1896577973914928	0.7864447614849037	Relative
NIHTB_FluidComposite_AgeCorrectedSS	Frontal_Sup_2_R	clustering coefficient	-1.870046636032243	0.4566149408190886	-9.649916293633977	0.0135341035366163	5.404744394104343	0.1716275418837844	Relative
NIHTB_CrystallizedComposite_AgeCorrectedSS	Frontal_Sup_2_R	clustering coefficient	-3.000082614162922	0.1058654612884123	-10.641776481723864	0.0002730496645078	3.545567517170386	0.2110226699912306	Relative
NIHTB_DCCS_AgeCorrectedSS	Frontal_Mid_2_L	clustering coefficient	-0.1198139410286192	0.9526531060328076	-7.218942550377648	0.0161576204918359	3.681097942769256	0.216512834861862	Relative
NIHTB_Flanker_AgeCorrectedSS	Frontal_Mid_2_L	clustering coefficient	-0.7509092084385813	0.6779259287921386	-5.21569247768435	0.0513426568689406	2.11858568059322	0.4262525573147786	Relative
NIHTB_ListSorting_AgeCorrectedSS	Frontal_Mid_2_L	clustering coefficient	1.124733769634917	0.5564853264848604	-3.2207547140872337	0.2572811974931774	-0.9745386841637288	0.7305549208071223	Relative
BRIEF-P_Inhibit_T	Frontal_Mid_2_L	clustering coefficient	-2.13594982504848	0.0414943197892905	3.1363428306593866	0.0465688214417535	0.5422130824610919	0.7471764334718951	Relative
BRIEF-P_WorkingMemory_T	Frontal_Mid_2_L	clustering coefficient	-1.8680146964183484	0.2743804155521646	7.131150096415356	0.0065679290469915	-1.5515267548427276	0.5755978002489608	Relative
BRIEF-P_Shift_T	Frontal_Mid_2_L	clustering coefficient	-1.7906658651326346	0.2209122117026899	5.231268468865664	0.0189816635283333	-2.975260437723416	0.2111399776059076	Relative
WISC_DigitSpan_ss	Frontal_Mid_2_L	clustering coefficient	-0.1349426451237724	0.7653268105361705	-1.0895149671343047	0.109261971886412	-0.4824521701746325	0.5089923941645291	Relative
NIHTB_FluidComposite_AgeCorrectedSS	Frontal_Mid_2_L	clustering coefficient	-0.1773427632300361	0.9453657853525242	-9.788819221143878	0.0130100124680263	3.0902140870311983	0.431403328716467	Relative
NIHTB_CrystallizedComposite_AgeCorrectedSS	Frontal_Mid_2_L	clustering coefficient	-3.835931784629609	0.0434176924309128	-10.381823379693609	0.0003700341834956	3.633603448717619	0.1967011425510048	Relative
NIHTB_DCCS_AgeCorrectedSS	Frontal_Mid_2_R	clustering coefficient	-0.7887211428116366	0.6808609260933639	-7.036158521353411	0.0188854045433178	3.995565298220346	0.1770686095244029	Relative
NIHTB_Flanker_AgeCorrectedSS	Frontal_Mid_2_R	clustering coefficient	-1.982398127066188	0.246850257594717	-5.11001790131114	0.0545400208441618	2.989198709502172	0.2561865024182539	Relative
NIHTB_ListSorting_AgeCorrectedSS	Frontal_Mid_2_R	clustering coefficient	0.2531876240735105	0.8890445472831454	-3.129598423833987	0.2696987590941843	-0.3787261018214368	0.8923161986118836	Relative
BRIEF-P_Inhibit_T	Frontal_Mid_2_R	clustering coefficient	-1.5132991320204487	0.1273734521343457	2.8948709103143737	0.0701500893140728	1.3058377158570105	0.4344319200588391	Relative
BRIEF-P_WorkingMemory_T	Frontal_Mid_2_R	clustering coefficient	-1.2993191737627	0.4212270130447202	6.806077273000834	0.0100444330244125	-0.633462539853075	0.8164237944866516	Relative
BRIEF-P_Shift_T	Frontal_Mid_2_R	clustering coefficient	-1.6381367171491013	0.2429498581371442	4.837550417887439	0.0334941562529237	-1.130469560163368	0.6327396745609983	Relative
WISC_DigitSpan_ss	Frontal_Mid_2_R	clustering coefficient	-0.2363340099846652	0.577643583361752	-1.1327243755801748	0.0959163306493763	-0.1718566322992036	0.8089887084953914	Relative
NIHTB_FluidComposite_AgeCorrectedSS	Frontal_Mid_2_R	clustering coefficient	-1.868998266758347	0.445505202987544	-9.606411542401718	0.0141049193531007	5.001652793450095	0.2001515909001474	Relative
NIHTB_CrystallizedComposite_AgeCorrectedSS	Frontal_Mid_2_R	clustering coefficient	-3.056906603019132	0.091139876593577	-10.502303876424868	0.0003225018000402	2.7976951015530216	0.3188436180929381	Relative
NIHTB_DCCS_AgeCorrectedSS	Frontal_Inf_Oper_L	clustering coefficient	-0.1372736622046651	0.945937783368766	-6.99923122584739	0.0199935899076352	2.729895004746416	0.3638742403636853	Relative
NIHTB_Flanker_AgeCorrectedSS	Frontal_Inf_Oper_L	clustering coefficient	-1.4396310371468994	0.4246944789999642	-5.127272492060158	0.0544871576817808	2.57855509050465	0.3350942992462968	Relative
NIHTB_ListSorting_AgeCorrectedSS	Frontal_Inf_Oper_L	clustering coefficient	0.3866078190768184	0.8393380188185613	-2.990518718305454	0.2913845758024907	-1.55566626428611	0.5847714355414401	Relative
BRIEF-P_Inhibit_T	Frontal_Inf_Oper_L	clustering coefficient	-1.6395860177667332	0.1143309059168532	2.9106824263056343	0.0659507437592043	0.1117640747549651	0.946748584968673	Relative
BRIEF-P_WorkingMemory_T	Frontal_Inf_Oper_L	clustering coefficient	-1.0714295423080549	0.5314521251687844	6.6952302198934746	0.0116153228545811	0.1693912631770495	0.9513734363235962	Relative
BRIEF-P_Shift_T	Frontal_Inf_Oper_L	clustering coefficient	-2.267419935131964	0.1256031989071536	4.747087063227311	0.036110836216459	-0.1059965229353461	0.9645774808778436	Relative
WISC_DigitSpan_ss	Frontal_Inf_Oper_L	clustering coefficient	-0.2798005027915229	0.5303690620432666	-1.1430451221547302	0.0868233157141758	-0.7379531631614165	0.3004205096100535	Relative
NIHTB_FluidComposite_AgeCorrectedSS	Frontal_Inf_Oper_L	clustering coefficient	-1.011765463149229	0.6961772340428076	-9.448266865501518	0.0165126822780407	1.9675543328453968	0.6194214642271143	Relative
NIHTB_CrystallizedComposite_AgeCorrectedSS	Frontal_Inf_Oper_L	clustering coefficient	-4.301149464000119	0.0226961397190692	-10.256087861786792	0.0003802071776069	2.888389112181031	0.3057785725277268	Relative
NIHTB_DCCS_AgeCorrectedSS	Frontal_Inf_Oper_R	clustering coefficient	-1.6121499634985514	0.4131773183027238	-7.095537399896074	0.0170926029599402	5.441925008332296	0.0644146627397972	Relative
NIHTB_Flanker_AgeCorrectedSS	Frontal_Inf_Oper_R	clustering coefficient	-2.772794635045699	0.1146665720921303	-5.264344742233851	0.0456833073137668	4.83470605528259	0.0644852935421503	Relative
NIHTB_ListSorting_AgeCorrectedSS	Frontal_Inf_Oper_R	clustering coefficient	-0.8888462425761776	0.6353017547651647	-3.116407150928238	0.2713454923652163	0.7198679737362504	0.7976295283347844	Relative
BRIEF-P_Inhibit_T	Frontal_Inf_Oper_R	clustering coefficient	-1.7492571710492602	0.1003817922796347	2.9101474609492635	0.0667705209179446	0.6776785463805937	0.6810289833939562	Relative
BRIEF-P_WorkingMemory_T	Frontal_Inf_Oper_R	clustering coefficient	-0.900632359637741	0.6033234942183614	6.794496604256072	0.0098431895716353	-1.8690541182940896	0.4899741886021167	Relative
BRIEF-P_Shift_T	Frontal_Inf_Oper_R	clustering coefficient	-1.720671410467761	0.2437154805421995	4.870402010828889	0.0282832815918524	-2.702848983790104	0.2407995097411342	Relative
WISC_DigitSpan_ss	Frontal_Inf_Oper_R	clustering coefficient	-0.4426993381949725	0.3355478248541365	-1.13823924308864	0.0923637337538715	-0.0364276958212943	0.9588744665793766	Relative
NIHTB_FluidComposite_AgeCorrectedSS	Frontal_Inf_Oper_R	clustering coefficient	-3.4236927411948908	0.1743616393998908	-9.74399588772628	0.0122659423571612	6.856204713606554	0.0765689483424892	Relative
NIHTB_CrystallizedComposite_AgeCorrectedSS	Frontal_Inf_Oper_R	clustering coefficient	-3.6771909155205336	0.0487999352845094	-10.560789860333529	0.0002842564226733	3.134193878169542	0.2620634635266589	Relative
NIHTB_DCCS_AgeCorrectedSS	Frontal_Inf_Tri_L	clustering coefficient	0.6074104482711429	0.7592867694704792	-7.5255115782788575	0.0114790889338142	4.427621731459857	0.1381409658342446	Relative
NIHTB_Flanker_AgeCorrectedSS	Frontal_Inf_Tri_L	clustering coefficient	-0.037270932849531	0.9833023358817574	-5.535079622112185	0.0376670025677196	3.160192230573571	0.2380582652066224	Relative
NIHTB_ListSorting_AgeCorrectedSS	Frontal_Inf_Tri_L	clustering coefficient	1.1035085456108806	0.5611345134488894	-3.26826002573237	0.2509319686279174	-0.7648894344146141	0.7890899242203987	Relative
BRIEF-P_Inhibit_T	Frontal_Inf_Tri_L	clustering coefficient	-1.6369357877603194	0.1208876092895502	3.0127240326618696	0.0609121969577707	1.1652579871785729	0.5016790295185183	Relative
BRIEF-P_WorkingMemory_T	Frontal_Inf_Tri_L	clustering coefficient	-1.2466444030972923	0.4695382998445376	6.9153529626114	0.0095624394463969	-0.1787707717293119	0.9499103277858112	Relative
BRIEF-P_Shift_T	Frontal_Inf_Tri_L	clustering coefficient	-1.8065732770616925	0.2299219682744593	4.971951301219868	0.0311854918366748	0.0663380526129247	0.9786342586630143	Relative
WISC_DigitSpan_ss	Frontal_Inf_Tri_L	clustering coefficient	-0.3195532704742485	0.4759343758844259	-1.0363299734489064	0.1246012486557167	-0.5508666383955894	0.4521293262311556	Relative
NIHTB_FluidComposite_AgeCorrectedSS	Frontal_Inf_Tri_L	clustering coefficient	0.8561491388631671	0.7380250298692848	-10.07593504834653	0.0104915247794495	3.125052215574104	0.4268799422789561	Relative
NIHTB_CrystallizedComposite_AgeCorrectedSS	Frontal_Inf_Tri_L	clustering coefficient	-4.909742255392692	0.0087860569894123	-10.163780993871216	0.0004190099696644	4.118111104439183	0.1436314741014676	Relative
NIHTB_DCCS_AgeCorrectedSS	Frontal_Inf_Tri_R	clustering coefficient	-0.8391140806447358	0.6796365023197707	-7.380987342276403	0.0135160662094985	5.306289431271491	0.0812567408738561	Relative
NIHTB_Flanker_AgeCorrectedSS	Frontal_Inf_Tri_R	clustering coefficient	-2.1067085766882694	0.2459881279787234	-5.406738987877574	0.0415212287338737	4.87082346159262	0.0727118846425164	Relative
NIHTB_ListSorting_AgeCorrectedSS	Frontal_Inf_Tri_R	clustering coefficient	-0.1424538874363911	0.941427513813786	-3.1336799391562047	0.2716428972219381	0.1507942385470937	0.9585702893410348	Relative
BRIEF-P_Inhibit_T	Frontal_Inf_Tri_R	clustering coefficient	-1.8030842891123195	0.0887220752871828	3.05535472351132	0.0556736408802678	0.7250715588654283	0.6739580081129007	Relative
BRIEF-P_WorkingMemory_T	Frontal_Inf_Tri_R	clustering coefficient	-1.2570459488878845	0.4690933454183754	6.915850237385545	0.009414552321231	-0.4248846126592264	0.8812842979704625	Relative
BRIEF-P_Shift_T	Frontal_Inf_Tri_R	clustering coefficient	-1.3292062508167062	0.3767501257267274	5.061047224795528	0.0271680688413432	-1.7898321655701612	0.4679479447695639	Relative
WISC_DigitSpan_ss	Frontal_Inf_Tri_R	clustering coefficient	-0.3315576033687393	0.4657304559280969	-1.0619934521078864	0.1169773401035872	-0.3828229513805223	0.6033428236034197	Relative
NIHTB_FluidComposite_AgeCorrectedSS	Frontal_Inf_Tri_R	clustering coefficient	-2.0415823363867154	0.4342236394064337	-9.924033476356897	0.0115633204186937	5.895252974310413	0.1437846422886086	Relative
NIHTB_CrystallizedComposite_AgeCorrectedSS	Frontal_Inf_Tri_R	clustering coefficient	-3.8393406511476273	0.046324963178361	-10.381491860678798	0.0003806400023611	3.3537527956897675	0.2481526951159817	Relative
NIHTB_DCCS_AgeCorrectedSS	Frontal_Inf_Orb_2_L	clustering coefficient	-1.4234911405196933	0.4774273601626052	-7.14451130053923	0.0167121072813661	5.142403435248869	0.0820355562963643	Relative
NIHTB_Flanker_AgeCorrectedSS	Frontal_Inf_Orb_2_L	clustering coefficient	-1.4417180368395994	0.4203356055223975	-5.326647836246361	0.0448429245424543	3.889089874884136	0.1399270747874566	Relative
NIHTB_ListSorting_AgeCorrectedSS	Frontal_Inf_Orb_2_L	clustering coefficient	0.2603577658276617	0.8912480354901204	-3.056025011545556	0.2817044789048434	-0.8581840921882374	0.7598673000970831	Relative
BRIEF-P_Inhibit_T	Frontal_Inf_Orb_2_L	clustering coefficient	-1.3749174126303387	0.1794043676373466	2.8554490268505863	0.0710140822532292	-0.674234251421099	0.6939453911783294	Relative
BRIEF-P_WorkingMemory_T	Frontal_Inf_Orb_2_L	clustering coefficient	-0.4758567420737612	0.7790779683128302	6.641945666083169	0.0125140269290576	-0.3016557412462815	0.9157795281545856	Relative
BRIEF-P_Shift_T	Frontal_Inf_Orb_2_L	clustering coefficient	-1.209359030943092	0.410225157827379	4.617244546326679	0.0430706704664456	-1.581264144930584	0.5216987822446122	Relative
WISC_DigitSpan_ss	Frontal_Inf_Orb_2_L	clustering coefficient	-0.1507507008241032	0.7271300552740734	-1.1866955904478256	0.0720585995709579	-1.2241268666145604	0.0902300584171824	Relative
NIHTB_FluidComposite_AgeCorrectedSS	Frontal_Inf_Orb_2_L	clustering coefficient	-1.027135205432126	0.6896120621239156	-9.750811659498972	0.0130197112005924	4.298184645548865	0.2715723493253262	Relative
NIHTB_CrystallizedComposite_AgeCorrectedSS	Frontal_Inf_Orb_2_L	clustering coefficient	-2.709027766462773	0.1523936284923316	-10.239652160151708	0.0004648154869567	0.9370508170924972	0.7377367026727852	Relative
NIHTB_DCCS_AgeCorrectedSS	Frontal_Inf_Orb_2_R	clustering coefficient	-0.3770820492432872	0.8439297955988379	-7.139814829381797	0.0165460726980361	4.873444657793112	0.1116534121219541	Relative
NIHTB_Flanker_AgeCorrectedSS	Frontal_Inf_Orb_2_R	clustering coefficient	-1.818899819112567	0.2895597363476803	-5.21212184036938	0.0495441062542331	3.722393891154749	0.1737264467490132	Relative
NIHTB_ListSorting_AgeCorrectedSS	Frontal_Inf_Orb_2_R	clustering coefficient	-0.1752348310950758	0.9234678706265677	-3.110386677345461	0.272805448452446	-0.0269961894721473	0.9926318270708964	Relative
BRIEF-P_Inhibit_T	Frontal_Inf_Orb_2_R	clustering coefficient	-2.067558649696731	0.0410525599093426	2.848195011810517	0.068838028235831	0.3999749230341026	0.8194154801676788	Relative
BRIEF-P_WorkingMemory_T	Frontal_Inf_Orb_2_R	clustering coefficient	-1.8147134244932004	0.2722953440661806	6.64141994923961	0.0108736900315979	-1.6429733620661064	0.569899972383614	Relative
BRIEF-P_Shift_T	Frontal_Inf_Orb_2_R	clustering coefficient	-1.6852912512796283	0.2418820077942544	4.598698979911088	0.0412998288215717	-2.038949935728616	0.4185091276126067	Relative
WISC_DigitSpan_ss	Frontal_Inf_Orb_2_R	clustering coefficient	-0.3053753903747622	0.4836324128573656	-1.1711172047053138	0.0824699472611042	-0.4861540648216704	0.5202696647419003	Relative
NIHTB_FluidComposite_AgeCorrectedSS	Frontal_Inf_Orb_2_R	clustering coefficient	-0.9885639465674506	0.6881027638079364	-9.722004590028554	0.0131810305742213	4.61403005202727	0.2583489896585748	Relative
NIHTB_CrystallizedComposite_AgeCorrectedSS	Frontal_Inf_Orb_2_R	clustering coefficient	-3.4085623668044502	0.0585505027093149	-10.221719446674808	0.000416632487012	0.8962216911865285	0.7568116827026801	Relative
NIHTB_DCCS_AgeCorrectedSS	Rolandic_Oper_L	clustering coefficient	-1.198268734431924	0.5324409800751105	-6.9115617574941135	0.0209567436466046	4.100196881432604	0.1715872200917211	Relative
NIHTB_Flanker_AgeCorrectedSS	Rolandic_Oper_L	clustering coefficient	-1.8701428895212329	0.2744678336715887	-5.104466038585331	0.0545214056575032	2.9553508558116577	0.2675523522732188	Relative
NIHTB_ListSorting_AgeCorrectedSS	Rolandic_Oper_L	clustering coefficient	-0.3245435013620458	0.8579706937942239	-3.0860751152977284	0.2760717566651336	-0.0778405166420173	0.9783571854426932	Relative
BRIEF-P_Inhibit_T	Rolandic_Oper_L	clustering coefficient	-1.9219506411438063	0.0479649249585711	2.877096570409601	0.0661781976462844	0.1675709968283311	0.9182358094950576	Relative
BRIEF-P_WorkingMemory_T	Rolandic_Oper_L	clustering coefficient	-1.242864454571471	0.4373239382559922	6.62958188433324	0.0117403740055535	-1.3407543271832307	0.6218503123154758	Relative
BRIEF-P_Shift_T	Rolandic_Oper_L	clustering coefficient	-1.451010982480524	0.2923478782768692	4.568441077809798	0.0419482773641269	-2.4456105805744754	0.2966778554050885	Relative
WISC_DigitSpan_ss	Rolandic_Oper_L	clustering coefficient	-0.348942443541284	0.4034626523821639	-1.1775467445432637	0.0789763595383633	-0.5485301252635835	0.4342990996641463	Relative
NIHTB_FluidComposite_AgeCorrectedSS	Rolandic_Oper_L	clustering coefficient	-2.101906497301414	0.3922878630295172	-9.480298884624077	0.0157645585547965	3.475791990933121	0.3823223005721733	Relative
NIHTB_CrystallizedComposite_AgeCorrectedSS	Rolandic_Oper_L	clustering coefficient	-3.539545405248784	0.0489468244816285	-10.385087363912753	0.0003446203986498	2.117434083291273	0.4597113089162974	Relative
NIHTB_DCCS_AgeCorrectedSS	Rolandic_Oper_R	clustering coefficient	-0.712729432772731	0.7140371250863232	-6.936049135004156	0.0204220971400896	3.8132158814709975	0.1969528424800244	Relative
NIHTB_Flanker_AgeCorrectedSS	Rolandic_Oper_R	clustering coefficient	-1.6730439099147851	0.3352272784344974	-5.1367924836897565	0.0531387165024643	2.8708965591678437	0.2751536152022967	Relative
NIHTB_ListSorting_AgeCorrectedSS	Rolandic_Oper_R	clustering coefficient	0.2100116343754172	0.9090470270864554	-3.038065048297693	0.2829254733175581	-1.1434310116347588	0.685004673937796	Relative
BRIEF-P_Inhibit_T	Rolandic_Oper_R	clustering coefficient	-2.044666226229221	0.0358115745864111	2.871940668378429	0.0671800975679721	0.9869076064362778	0.5261504309843715	Relative
BRIEF-P_WorkingMemory_T	Rolandic_Oper_R	clustering coefficient	-1.7444530427847635	0.2751256934710291	6.675945672917362	0.0110559431439037	-0.195837798860448	0.9394472185484194	Relative
BRIEF-P_Shift_T	Rolandic_Oper_R	clustering coefficient	-1.8334465672706208	0.1835944535875105	4.631943123128818	0.0391887459566096	-1.4258097585597815	0.5211706566836937	Relative
WISC_DigitSpan_ss	Rolandic_Oper_R	clustering coefficient	-0.1682484817330813	0.6886379430848913	-1.1662504337511443	0.0850755077203971	-0.4252034421878019	0.5277840515503269	Relative
NIHTB_FluidComposite_AgeCorrectedSS	Rolandic_Oper_R	clustering coefficient	-1.0942979225972185	0.6609549553265902	-9.506458956985904	0.0156552522658064	2.4620535146123586	0.526105764372746	Relative
NIHTB_CrystallizedComposite_AgeCorrectedSS	Rolandic_Oper_R	clustering coefficient	-3.2455982762964166	0.0761241775715287	-10.52234443998506	0.000302955461827	2.44614238275276	0.3869020015177359	Relative
NIHTB_DCCS_AgeCorrectedSS	Supp_Motor_Area_L	clustering coefficient	-1.2518870585994717	0.5394857318350463	-7.081322331475107	0.0182822619425832	4.458438654703466	0.1299681043512117	Relative
NIHTB_Flanker_AgeCorrectedSS	Supp_Motor_Area_L	clustering coefficient	-3.1735364177618184	0.0793202806792862	-5.135569219694732	0.0512440191839088	5.366581440767533	0.0394545416315537	Relative
NIHTB_ListSorting_AgeCorrectedSS	Supp_Motor_Area_L	clustering coefficient	-1.2777137457092806	0.5081400438475685	-2.909939157699821	0.3053951955730997	0.5071435285234002	0.8555467355571209	Relative
BRIEF-P_Inhibit_T	Supp_Motor_Area_L	clustering coefficient	-1.7934580484167395	0.0915788091851637	3.048284193758581	0.0551666165727647	0.625275837515368	0.6988975534875141	Relative
BRIEF-P_WorkingMemory_T	Supp_Motor_Area_L	clustering coefficient	-1.0533200429626608	0.5463525719220321	6.824105966036912	0.0102123705241476	-0.4341643005218727	0.871081758007856	Relative
BRIEF-P_Shift_T	Supp_Motor_Area_L	clustering coefficient	-1.6317142479217517	0.28214483875317	4.901146417024565	0.0321653262211924	-0.7036478810861788	0.761576990222835	Relative
WISC_DigitSpan_ss	Supp_Motor_Area_L	clustering coefficient	-0.6236448265892094	0.1668925207404346	-1.0620105081938085	0.1091432736051569	-0.2865740683451367	0.6733829152225603	Relative
NIHTB_FluidComposite_AgeCorrectedSS	Supp_Motor_Area_L	clustering coefficient	-3.7366702454570695	0.1516373002020325	-9.461893329972366	0.0156073453439092	6.056283258913293	0.1128593288783863	Relative
NIHTB_CrystallizedComposite_AgeCorrectedSS	Supp_Motor_Area_L	clustering coefficient	-5.359172675343292	0.0047790801682895	-10.00460911628724	0.0004645695135422	4.141099603721166	0.1302525271492125	Relative
NIHTB_DCCS_AgeCorrectedSS	Supp_Motor_Area_R	clustering coefficient	-1.878344791294753	0.3577355238700404	-6.906247953534263	0.0212160091701425	4.154765080266327	0.1688621441538587	Relative
NIHTB_Flanker_AgeCorrectedSS	Supp_Motor_Area_R	clustering coefficient	-3.161391086851097	0.0810249805458292	-5.091353416927035	0.0535519242569108	4.021232930653372	0.131823264465496	Relative
NIHTB_ListSorting_AgeCorrectedSS	Supp_Motor_Area_R	clustering coefficient	-0.8736864363591778	0.6493763678114989	-2.932950598812894	0.2989319230948021	-0.718953630731823	0.8004657623034569	Relative
BRIEF-P_Inhibit_T	Supp_Motor_Area_R	clustering coefficient	-1.4945858274138717	0.1511776587048424	2.8380841576510165	0.0758140082462198	1.3016911611639586	0.4357853919895595	Relative
BRIEF-P_WorkingMemory_T	Supp_Motor_Area_R	clustering coefficient	-0.6485658598055	0.7031566728931263	6.667271284759443	0.0120498489551674	-0.2939290414267367	0.9146248446772876	Relative
BRIEF-P_Shift_T	Supp_Motor_Area_R	clustering coefficient	-1.7788668170623738	0.2290814896277207	4.688872667310657	0.0399729500687822	-0.1936369995774698	0.9349546835845384	Relative
WISC_DigitSpan_ss	Supp_Motor_Area_R	clustering coefficient	-0.4572264371437381	0.3003750085750025	-1.1420152697466488	0.0884667010566217	-0.3205444431726914	0.6478584035381789	Relative
NIHTB_FluidComposite_AgeCorrectedSS	Supp_Motor_Area_R	clustering coefficient	-3.593962638479961	0.1678024476370306	-9.389513318874302	0.0162267866052636	4.343853308486437	0.2679393723765865	Relative
NIHTB_CrystallizedComposite_AgeCorrectedSS	Supp_Motor_Area_R	clustering coefficient	-4.280492608348784	0.0248382625942077	-10.402267308357631	0.0003140753134007	3.0000725855756465	0.287358690254232	Relative
NIHTB_DCCS_AgeCorrectedSS	Olfactory_L	clustering coefficient	-0.5218759399397486	0.7972757263678795	-7.179657856295084	0.0177235495758096	3.1805944751229034	0.2947786047439193	Relative
NIHTB_Flanker_AgeCorrectedSS	Olfactory_L	clustering coefficient	-0.993840040386203	0.5826423127520826	-5.32659103091502	0.04718754153318	2.708835032964658	0.3158193681963838	Relative
NIHTB_ListSorting_AgeCorrectedSS	Olfactory_L	clustering coefficient	-0.3097382088077996	0.8716367308009193	-3.104859844110593	0.2777690060299038	0.2256810116048871	0.9375633712746652	Relative
BRIEF-P_Inhibit_T	Olfactory_L	clustering coefficient	-1.9998203292156156	0.0655389330318916	3.175769276178391	0.0467771502436001	0.7939185525409962	0.6345910706921374	Relative
BRIEF-P_WorkingMemory_T	Olfactory_L	clustering coefficient	-2.180480247480056	0.2218435458354712	6.94849600926743	0.0091383541377608	1.3878913118198803	0.6153891145609468	Relative
BRIEF-P_Shift_T	Olfactory_L	clustering coefficient	-1.5903761603293254	0.308558791946972	5.006459303779034	0.0309185246232892	-0.0863246264404691	0.9715322799550896	Relative
WISC_DigitSpan_ss	Olfactory_L	clustering coefficient	0.2116178003024314	0.6455403312277725	-1.0144567504921518	0.1320609143418183	-1.18901528946046	0.0962783051802958	Relative
NIHTB_FluidComposite_AgeCorrectedSS	Olfactory_L	clustering coefficient	-0.087513382374639	0.9731341284127852	-9.782333216929498	0.013972892586976	1.986574550084874	0.6178697874177492	Relative
NIHTB_CrystallizedComposite_AgeCorrectedSS	Olfactory_L	clustering coefficient	-1.8998306862352263	0.3216678574695789	-10.431673453590316	0.0004418037247975	1.4926882277340652	0.6152218439165631	Relative
NIHTB_DCCS_AgeCorrectedSS	Olfactory_R	clustering coefficient	-1.5760983324033169	0.4433531064076932	-7.214481354638571	0.0160690844168382	5.2146878197874855	0.0892835791693831	Relative
NIHTB_Flanker_AgeCorrectedSS	Olfactory_R	clustering coefficient	-1.090071125020046	0.5509379764543305	-5.501279197826703	0.0383936757552314	4.240750345923527	0.1199065104488215	Relative
NIHTB_ListSorting_AgeCorrectedSS	Olfactory_R	clustering coefficient	0.1235096143984825	0.9495517675504505	-3.164310973471066	0.2666108337797951	0.0058737113616688	0.9983903096013754	Relative
BRIEF-P_Inhibit_T	Olfactory_R	clustering coefficient	-1.5777198654000302	0.1548017316202213	3.053819012777539	0.0571676730445362	0.5108059335062559	0.7566327752335535	Relative
BRIEF-P_WorkingMemory_T	Olfactory_R	clustering coefficient	-1.374577264143688	0.450185718170954	6.712625307718529	0.0119661667658142	1.325055584762526	0.6260984284897145	Relative
BRIEF-P_Shift_T	Olfactory_R	clustering coefficient	-1.1932846081808373	0.4537583989396048	4.840811125563118	0.0371248731071428	-0.0058166211316545	0.9980482844301092	Relative
WISC_DigitSpan_ss	Olfactory_R	clustering coefficient	0.076756669919518	0.8691713049054958	-1.0150316028521966	0.1302315778222049	-1.0630561473062152	0.1273434232632861	Relative
NIHTB_FluidComposite_AgeCorrectedSS	Olfactory_R	clustering coefficient	-1.5103400023892	0.5661129397288471	-9.94233601366502	0.0116093463392624	5.115687310823425	0.2016390534332278	Relative
NIHTB_CrystallizedComposite_AgeCorrectedSS	Olfactory_R	clustering coefficient	-2.890988470443087	0.1368096390639732	-10.669394263396596	0.0002857590587204	3.8887684485922063	0.1933184249222702	Relative
NIHTB_DCCS_AgeCorrectedSS	Frontal_Sup_Medial_L	clustering coefficient	-1.247497322679623	0.5295094317709714	-7.008907829478108	0.0197915509343498	3.804568408166765	0.2093719077182931	Relative
NIHTB_Flanker_AgeCorrectedSS	Frontal_Sup_Medial_L	clustering coefficient	-0.8431327896175976	0.6337707906755237	-5.185275939224662	0.0524851813426323	2.0034026162243297	0.4578099438716789	Relative
NIHTB_ListSorting_AgeCorrectedSS	Frontal_Sup_Medial_L	clustering coefficient	0.2985205025834515	0.8730556284622584	-2.9207614646529843	0.3028923935469403	-1.7849885920700732	0.5331948094366632	Relative
BRIEF-P_Inhibit_T	Frontal_Sup_Medial_L	clustering coefficient	-1.1458662885710695	0.2633959090797662	3.170520421211598	0.0473208577953704	-0.9744614343424752	0.5658144649574859	Relative
BRIEF-P_WorkingMemory_T	Frontal_Sup_Medial_L	clustering coefficient	-0.8507069403434948	0.6140859793466169	6.980410113706971	0.008824098940765	-1.325281305780535	0.6362634354315814	Relative
BRIEF-P_Shift_T	Frontal_Sup_Medial_L	clustering coefficient	-0.980132200409733	0.501883129442773	5.123453710979143	0.0253196992629693	-2.447943520956108	0.3135430768931558	Relative
WISC_DigitSpan_ss	Frontal_Sup_Medial_L	clustering coefficient	0.0952373208475698	0.8275177921003548	-1.0565485285675056	0.1191928974634367	-0.9162476658458244	0.2064365832993965	Relative
NIHTB_FluidComposite_AgeCorrectedSS	Frontal_Sup_Medial_L	clustering coefficient	-1.0886006578391734	0.6678952921278563	-9.575338182691777	0.015061138195669	3.012072825613274	0.4600604388455328	Relative
NIHTB_CrystallizedComposite_AgeCorrectedSS	Frontal_Sup_Medial_L	clustering coefficient	-2.1737483760094536	0.25078065715276	-10.606177520392334	0.0003207270248837	2.2918105682859413	0.4338021509355104	Relative
NIHTB_DCCS_AgeCorrectedSS	Frontal_Sup_Medial_R	clustering coefficient	-1.0277015525703033	0.6027735781033192	-6.995940147353825	0.0197209275646099	3.839631031774128	0.2000856188505992	Relative
NIHTB_Flanker_AgeCorrectedSS	Frontal_Sup_Medial_R	clustering coefficient	-1.7863677731730898	0.3091729391649173	-5.223238263326607	0.0491857637992217	3.585568132589823	0.1780215560184655	Relative
NIHTB_ListSorting_AgeCorrectedSS	Frontal_Sup_Medial_R	clustering coefficient	0.411024721218215	0.8251743696464774	-2.936952240293622	0.2989793722922708	-2.02402625057335	0.4745268687797551	Relative
BRIEF-P_Inhibit_T	Frontal_Sup_Medial_R	clustering coefficient	-1.422321408020331	0.1574104228728476	2.994190725507557	0.0578966518557784	-0.7199407920833144	0.66586992711103	Relative
BRIEF-P_WorkingMemory_T	Frontal_Sup_Medial_R	clustering coefficient	-1.167191807298909	0.4822036246073854	6.806195352857811	0.0100669941306731	-0.918394938928702	0.7397815615537159	Relative
BRIEF-P_Shift_T	Frontal_Sup_Medial_R	clustering coefficient	-1.1635181468809412	0.4158671455903253	4.884844431583554	0.0307850200246109	-2.590946036449484	0.2778579199064228	Relative
WISC_DigitSpan_ss	Frontal_Sup_Medial_R	clustering coefficient	-0.2303986463156606	0.5936938395524769	-1.1120303522240702	0.1001657291408412	-0.4613700179063544	0.5192293205959846	Relative
NIHTB_FluidComposite_AgeCorrectedSS	Frontal_Sup_Medial_R	clustering coefficient	-2.293616173964545	0.3627656437567719	-9.614136924410904	0.0141056299469231	5.0695428549708055	0.2099553526785182	Relative
NIHTB_CrystallizedComposite_AgeCorrectedSS	Frontal_Sup_Medial_R	clustering coefficient	-3.373172836934138	0.070454649848399	-10.59598766319787	0.0002869558713771	3.433041366344636	0.2294156057932861	Relative
NIHTB_DCCS_AgeCorrectedSS	Frontal_Med_Orb_L	clustering coefficient	-2.000527538046712	0.3204714415985638	-7.047302444136919	0.0181537356251204	5.535831060704207	0.0799106505661235	Relative
NIHTB_Flanker_AgeCorrectedSS	Frontal_Med_Orb_L	clustering coefficient	-0.9206722950980296	0.6096996713534615	-5.205072060147769	0.0508566532977192	2.4802581603139133	0.3793861821960471	Relative
NIHTB_ListSorting_AgeCorrectedSS	Frontal_Med_Orb_L	clustering coefficient	0.3671975754706933	0.8472748666016081	-2.9852923480274214	0.2911620336599748	-1.7508153346269246	0.5587742738904649	Relative
BRIEF-P_Inhibit_T	Frontal_Med_Orb_L	clustering coefficient	-1.4864746083778932	0.1558502828311731	2.9640427173459063	0.0661042453663828	0.5541966613658764	0.748696306561705	Relative
BRIEF-P_WorkingMemory_T	Frontal_Med_Orb_L	clustering coefficient	-0.2715365979805079	0.8744361845696501	6.734920046073959	0.0122173795179745	-0.371376449078687	0.8965112762852157	Relative
BRIEF-P_Shift_T	Frontal_Med_Orb_L	clustering coefficient	-1.0347852756606548	0.4888143738192786	4.966848097978527	0.0324467990174469	-1.1526151824376896	0.6423725239854992	Relative
WISC_DigitSpan_ss	Frontal_Med_Orb_L	clustering coefficient	0.102616535026606	0.816562200057811	-0.9956155392153424	0.1414957541913753	-1.060972211788142	0.1479587567211721	Relative
NIHTB_FluidComposite_AgeCorrectedSS	Frontal_Med_Orb_L	clustering coefficient	-1.3920573132198766	0.5899243111115263	-9.648148059365395	0.0139566509917555	4.2547847690727965	0.3094969556714272	Relative
NIHTB_CrystallizedComposite_AgeCorrectedSS	Frontal_Med_Orb_L	clustering coefficient	-2.273741765374562	0.2341945820488075	-10.93652487510649	0.0001868238652955	5.070999621578805	0.0993986160789865	Relative
NIHTB_DCCS_AgeCorrectedSS	Frontal_Med_Orb_R	clustering coefficient	-0.9469357153248508	0.6396958158172539	-6.97331850079062	0.0206238066389677	3.306407578326	0.2784968378081389	Relative
NIHTB_Flanker_AgeCorrectedSS	Frontal_Med_Orb_R	clustering coefficient	-1.240247591474022	0.4910734098962567	-5.157669525642881	0.0535125220012604	2.419543524782844	0.3724611375926197	Relative
NIHTB_ListSorting_AgeCorrectedSS	Frontal_Med_Orb_R	clustering coefficient	0.648971673181055	0.7335021366023552	-3.1838088189217277	0.2623899517541836	-0.509966364974084	0.8595282681891993	Relative
BRIEF-P_Inhibit_T	Frontal_Med_Orb_R	clustering coefficient	-1.6563281164606318	0.1060666736825677	3.101499334865005	0.0524856343008439	0.267794143168487	0.8707620563659341	Relative
BRIEF-P_WorkingMemory_T	Frontal_Med_Orb_R	clustering coefficient	-0.9560568633748175	0.5714063827906379	6.781054906837074	0.0113449835763118	0.2647106910999098	0.9228330895530152	Relative
BRIEF-P_Shift_T	Frontal_Med_Orb_R	clustering coefficient	-1.291522292600305	0.3796579243603565	4.980919856817076	0.0313743034790956	-0.7838450630568995	0.7414365851609122	Relative
WISC_DigitSpan_ss	Frontal_Med_Orb_R	clustering coefficient	-0.1496490577143678	0.7323145937891045	-1.0467214489233565	0.1238859239515505	-0.5644604346762641	0.4225489752952257	Relative
NIHTB_FluidComposite_AgeCorrectedSS	Frontal_Med_Orb_R	clustering coefficient	-1.1860684668788724	0.645859965022402	-9.649532558948776	0.0143479917997851	3.563675643640597	0.3783276596556112	Relative
NIHTB_CrystallizedComposite_AgeCorrectedSS	Frontal_Med_Orb_R	clustering coefficient	-2.844523628595643	0.1365460683222892	-10.705333060390716	0.0002661440847648	4.034969567965684	0.1712779521481064	Relative
NIHTB_DCCS_AgeCorrectedSS	Rectus_L	clustering coefficient	-0.9151195559586476	0.629943064245926	-7.457490987546464	0.0128882429331642	5.491646725162673	0.0698401012035576	Relative
NIHTB_Flanker_AgeCorrectedSS	Rectus_L	clustering coefficient	-0.4213220374736339	0.8050733059116053	-5.413672664898705	0.0436976715370154	2.606494881413161	0.3361156477830265	Relative
NIHTB_ListSorting_AgeCorrectedSS	Rectus_L	clustering coefficient	0.7237408475677594	0.6891095904607565	-2.969459596285453	0.2984650939788975	-1.7914337890213363	0.5352397801823122	Relative
BRIEF-P_Inhibit_T	Rectus_L	clustering coefficient	-1.6418710126716691	0.0957334891356923	3.162382953440278	0.0491404561270886	0.4729617040871527	0.7692725094790871	Relative
BRIEF-P_WorkingMemory_T	Rectus_L	clustering coefficient	-0.8967210633760357	0.5806894347947162	6.78031623988123	0.011716255074027	0.4807189708005497	0.8574567969919873	Relative
BRIEF-P_Shift_T	Rectus_L	clustering coefficient	-1.2408046317707966	0.3802841417249799	5.039454178662745	0.0303695691620313	-0.5760326237383961	0.8045999037109938	Relative
WISC_DigitSpan_ss	Rectus_L	clustering coefficient	0.0269722615614932	0.947986507652707	-0.9573918781198948	0.1542105433047293	-1.1233258177420975	0.1000816241919187	Relative
NIHTB_FluidComposite_AgeCorrectedSS	Rectus_L	clustering coefficient	-0.2166093573666439	0.929515955888845	-10.015780521099256	0.0117318828099058	3.398198423715457	0.396059022795259	Relative
NIHTB_CrystallizedComposite_AgeCorrectedSS	Rectus_L	clustering coefficient	-1.049109564907506	0.5652801127486065	-10.347742719562351	0.000508661122012	0.0820434764865769	0.9779800853975535	Relative
NIHTB_DCCS_AgeCorrectedSS	Rectus_R	clustering coefficient	-0.59926551203759	0.750045628114629	-7.275353464711261	0.014951403590358	5.206480708856716	0.0954727947872727	Relative
NIHTB_Flanker_AgeCorrectedSS	Rectus_R	clustering coefficient	-0.5528732505335711	0.7424598512680396	-5.411809999614812	0.0421773508960367	3.50062029719026	0.2089278181351621	Relative
NIHTB_ListSorting_AgeCorrectedSS	Rectus_R	clustering coefficient	0.415592198278226	0.8164383156641013	-3.204371850086414	0.2594492483350091	-0.0386619389876079	0.989573301299215	Relative
BRIEF-P_Inhibit_T	Rectus_R	clustering coefficient	-1.3514405860233716	0.1766660445119339	3.039600889053091	0.0585202174010751	-0.0480120086404298	0.977987485766179	Relative
BRIEF-P_WorkingMemory_T	Rectus_R	clustering coefficient	-0.6113730521372445	0.710143357372838	6.704778209803865	0.0123439298566366	0.1726216737382329	0.9521562138485234	Relative
BRIEF-P_Shift_T	Rectus_R	clustering coefficient	-1.1834338145008167	0.4093086194436709	4.883516227018079	0.0351920255167647	-0.6277781690095949	0.8020925669124752	Relative
WISC_DigitSpan_ss	Rectus_R	clustering coefficient	-0.2178025436256358	0.6072210124589004	-1.0174462463287997	0.1312100134399653	-0.7949050332742751	0.2797447856208287	Relative
NIHTB_FluidComposite_AgeCorrectedSS	Rectus_R	clustering coefficient	-0.2572558880134249	0.9152011203123308	-9.906570742942815	0.0118248573077054	4.279820884924281	0.2977101461225483	Relative
NIHTB_CrystallizedComposite_AgeCorrectedSS	Rectus_R	clustering coefficient	-0.984573867616028	0.5849146099077192	-10.455670373250964	0.0004099849916522	0.1167712714652936	0.9693171953146986	Relative
NIHTB_DCCS_AgeCorrectedSS	OFCmed_L	clustering coefficient	-0.5424663303408224	0.7911557341441433	-7.200645760927741	0.0168617440435826	4.099639938174064	0.2090629381409706	Relative
NIHTB_Flanker_AgeCorrectedSS	OFCmed_L	clustering coefficient	0.1232240232607728	0.9464089004644404	-5.214655878761382	0.052166512835074	0.952333561614031	0.7436223508474303	Relative
NIHTB_ListSorting_AgeCorrectedSS	OFCmed_L	clustering coefficient	0.0451166370819279	0.9813994672577914	-2.9216772275296368	0.3045921425725302	-1.3894831937402188	0.6527096362910012	Relative
BRIEF-P_Inhibit_T	OFCmed_L	clustering coefficient	-1.1395955677708018	0.302006552512369	3.0152139668825586	0.0643072308282435	0.5131326405052156	0.7719221100506424	Relative
BRIEF-P_WorkingMemory_T	OFCmed_L	clustering coefficient	-1.6939377530228392	0.3460598283300879	6.648537847229887	0.0130632904420336	2.440935076136465	0.3982958064376246	Relative
BRIEF-P_Shift_T	OFCmed_L	clustering coefficient	-1.738535443072918	0.2687489121421341	4.998837003743911	0.0317822017011006	0.3269896245774015	0.8967021670257942	Relative
WISC_DigitSpan_ss	OFCmed_L	clustering coefficient	-0.2270608606774111	0.627690123709703	-1.0375829276428243	0.1295341338876081	-0.3993503025174634	0.592489548642545	Relative
NIHTB_FluidComposite_AgeCorrectedSS	OFCmed_L	clustering coefficient	0.1940808033135	0.94102918637891	-9.82524540485466	0.0130688411653385	2.570916507125084	0.5460767713400312	Relative
NIHTB_CrystallizedComposite_AgeCorrectedSS	OFCmed_L	clustering coefficient	0.1511363167595673	0.9383782288628912	-10.78690746450805	0.0002810560087649	1.1120347035611835	0.7309678265467208	Relative
NIHTB_DCCS_AgeCorrectedSS	OFCmed_R	clustering coefficient	-1.0478746343140457	0.5832973827478436	-7.138469426040603	0.0171733735993859	4.809107018868396	0.1194322156235952	Relative
NIHTB_Flanker_AgeCorrectedSS	OFCmed_R	clustering coefficient	-2.389354548474849	0.1598994564553844	-5.266988799401686	0.0465808644656827	4.620827873331081	0.0918633236926145	Relative
NIHTB_ListSorting_AgeCorrectedSS	OFCmed_R	clustering coefficient	-0.8705102320040184	0.6299957266410985	-2.922435190479151	0.3017987526856335	-0.6080836554686763	0.8345852254537593	Relative
BRIEF-P_Inhibit_T	OFCmed_R	clustering coefficient	-1.2827058479581948	0.2130917100083754	2.930208349989552	0.0685646418777313	0.7953655773168933	0.6506016525070475	Relative
BRIEF-P_WorkingMemory_T	OFCmed_R	clustering coefficient	-0.8401677049942153	0.6177653033423913	6.678286431016391	0.0122303154760626	0.907406376826616	0.7527786967224325	Relative
BRIEF-P_Shift_T	OFCmed_R	clustering coefficient	-1.493147812169214	0.3095346513376542	4.810373652127555	0.0369870387153286	0.0769626246517997	0.9755108662530249	Relative
WISC_DigitSpan_ss	OFCmed_R	clustering coefficient	-0.2975457780423575	0.4934910294231267	-1.0726556035882615	0.1101767545128878	-0.6582737024920158	0.3713409747238684	Relative
NIHTB_FluidComposite_AgeCorrectedSS	OFCmed_R	clustering coefficient	-2.571118921579775	0.2934132765931683	-9.608547096390543	0.0142594852200443	5.102287534747216	0.2142340416762261	Relative
NIHTB_CrystallizedComposite_AgeCorrectedSS	OFCmed_R	clustering coefficient	-2.666474891648069	0.1427379408213377	-10.500601803829682	0.0003446179034779	2.075788012908647	0.4869019174059023	Relative
NIHTB_DCCS_AgeCorrectedSS	OFCant_L	clustering coefficient	-2.7055789882261623	0.2154127838596319	-7.11912474314097	0.0172921404213871	6.3837295501483045	0.0439280449596902	Relative
NIHTB_Flanker_AgeCorrectedSS	OFCant_L	clustering coefficient	-2.7336927508588005	0.1613020586216711	-5.18175522397029	0.0513408844403677	4.696678564930431	0.0959155912552761	Relative
NIHTB_ListSorting_AgeCorrectedSS	OFCant_L	clustering coefficient	-1.67535029154029	0.4194071687482749	-3.0587033372899723	0.2831842185079722	1.8844802572651025	0.532531128489451	Relative
BRIEF-P_Inhibit_T	OFCant_L	clustering coefficient	-0.744002903039562	0.526781508388555	3.02086724382606	0.0609625265721421	-0.9835404261715404	0.5876833016215538	Relative
BRIEF-P_WorkingMemory_T	OFCant_L	clustering coefficient	-1.0095461016349057	0.6003574733945414	6.857904083969661	0.0102232880188184	-0.3625468688302696	0.9029185388227904	Relative
BRIEF-P_Shift_T	OFCant_L	clustering coefficient	-1.375079219997949	0.4047184947974176	5.048574947297628	0.0262558418972639	-2.54888503285035	0.3175328849778264	Relative
WISC_DigitSpan_ss	OFCant_L	clustering coefficient	-0.2375988744006613	0.6259605730473142	-1.0408041093232472	0.1144677371446383	-1.1589366243302828	0.1226008804378277	Relative
NIHTB_FluidComposite_AgeCorrectedSS	OFCant_L	clustering coefficient	-2.939670445174312	0.2949038612929682	-9.621921517065006	0.0147490017146512	5.434507709238951	0.1925560733559142	Relative
NIHTB_CrystallizedComposite_AgeCorrectedSS	OFCant_L	clustering coefficient	-5.215640609087613	0.01108617658612	-9.816669812662358	0.0006447463096092	2.859595400845332	0.3354996871175343	Relative
NIHTB_DCCS_AgeCorrectedSS	OFCant_R	clustering coefficient	-0.2546260903729607	0.9052539833555406	-7.615153517890694	0.0117449196603862	4.747777865343776	0.1354366457362408	Relative
NIHTB_Flanker_AgeCorrectedSS	OFCant_R	clustering coefficient	-3.211290890105732	0.0922903633080723	-5.205951257946682	0.050663282365027	5.599675971906358	0.0477533789578717	Relative
NIHTB_ListSorting_AgeCorrectedSS	OFCant_R	clustering coefficient	-0.6888163933566546	0.7353104620945243	-3.0034535311884603	0.2956741365507621	0.4134187377200202	0.8911761953551355	Relative
BRIEF-P_Inhibit_T	OFCant_R	clustering coefficient	-0.7155787490687381	0.5391712670421103	2.9652863955937527	0.0692880861325505	0.1845828454789874	0.9184303780915444	Relative
BRIEF-P_WorkingMemory_T	OFCant_R	clustering coefficient	-0.4681925943041103	0.8050158243033034	6.817720890515959	0.0111536629827938	-0.5270876682078202	0.8575526254422295	Relative
BRIEF-P_Shift_T	OFCant_R	clustering coefficient	-0.9860426649816992	0.5521750525143165	4.9193783929487545	0.0349118608856347	-0.5191608816805484	0.8396501619495229	Relative
WISC_DigitSpan_ss	OFCant_R	clustering coefficient	-0.2144953280090229	0.6596439116047298	-1.0163887804290768	0.1326562512895812	-0.7196048596166364	0.3377330513414078	Relative
NIHTB_FluidComposite_AgeCorrectedSS	OFCant_R	clustering coefficient	-1.8058663070082432	0.5115252257067867	-9.926025135459042	0.0125580290113912	5.240161375907497	0.214184570900938	Relative
NIHTB_CrystallizedComposite_AgeCorrectedSS	OFCant_R	clustering coefficient	-4.170154824376994	0.0396864275414082	-9.72892810758537	0.0008675086582973	1.987615085560306	0.5150391087474843	Relative
NIHTB_DCCS_AgeCorrectedSS	OFCpost_L	clustering coefficient	-1.2619479352402476	0.4956661765109706	-6.978189216800897	0.019613005944607	4.6241616865526	0.1321542539411938	Relative
NIHTB_Flanker_AgeCorrectedSS	OFCpost_L	clustering coefficient	-1.5269959212219162	0.3536825054219498	-5.268037865959619	0.0465812375518153	4.170609657535886	0.1263151999907677	Relative
NIHTB_ListSorting_AgeCorrectedSS	OFCpost_L	clustering coefficient	0.3453875239570192	0.8437875851245835	-3.129533570004228	0.2693883417898956	-0.4158830191278181	0.8870298729842141	Relative
BRIEF-P_Inhibit_T	OFCpost_L	clustering coefficient	-1.916190983868708	0.0498960862536478	2.920725776725737	0.0628921561891371	0.244643415806111	0.8885396995172158	Relative
BRIEF-P_WorkingMemory_T	OFCpost_L	clustering coefficient	-1.5397009993348578	0.3385269694750396	6.7490421355555	0.0104448128423107	-0.6241074557249936	0.829655738224525	Relative
BRIEF-P_Shift_T	OFCpost_L	clustering coefficient	-1.498469108755646	0.2848520663386162	4.737787042363747	0.0374896997670618	-1.4130695666972266	0.5760024441890197	Relative
WISC_DigitSpan_ss	OFCpost_L	clustering coefficient	0.1409682560785939	0.7344132292739987	-1.126877575906073	0.0925222973882707	-1.2252020920665323	0.1027762539965122	Relative
NIHTB_FluidComposite_AgeCorrectedSS	OFCpost_L	clustering coefficient	-1.188494276482067	0.6156593559485759	-9.731532002558184	0.0131342347873636	4.689844683519375	0.2531136350880818	Relative
NIHTB_CrystallizedComposite_AgeCorrectedSS	OFCpost_L	clustering coefficient	-2.154698524079601	0.2189372562542537	-10.5917759338237	0.0003157744019132	1.9030316117284116	0.5238761972630006	Relative
NIHTB_DCCS_AgeCorrectedSS	OFCpost_R	clustering coefficient	-0.8721056688223245	0.6582156269178809	-7.148528243506831	0.0175362534205988	4.091668732461706	0.1771839085508089	Relative
NIHTB_Flanker_AgeCorrectedSS	OFCpost_R	clustering coefficient	-1.7791186911791503	0.3105354666514639	-5.28191127118089	0.0473598982566955	3.893237099747276	0.1485594833887394	Relative
NIHTB_ListSorting_AgeCorrectedSS	OFCpost_R	clustering coefficient	0.3650981991202025	0.8447887204348923	-3.0951206715727264	0.2770944011898159	-0.7295698620763975	0.7993088189961854	Relative
BRIEF-P_Inhibit_T	OFCpost_R	clustering coefficient	-1.3401603632062429	0.1865396405315386	3.006182983161015	0.0612333802609733	0.0904115231355195	0.9591830423587988	Relative
BRIEF-P_WorkingMemory_T	OFCpost_R	clustering coefficient	-1.030858278343998	0.53554073411429	6.76090296467097	0.0113365919655485	0.252359256983669	0.9308848036399556	Relative
BRIEF-P_Shift_T	OFCpost_R	clustering coefficient	-1.2065239433569228	0.4065450669227205	4.842083233420668	0.0364948347451812	-0.469432562777373	0.8533660472209241	Relative
WISC_DigitSpan_ss	OFCpost_R	clustering coefficient	-0.4937523610898074	0.2427510485572299	-1.011695778858619	0.1278482182880972	-0.6722761963563627	0.3597461854244238	Relative
NIHTB_FluidComposite_AgeCorrectedSS	OFCpost_R	clustering coefficient	-1.5012405717838624	0.5514379781427333	-9.78257971971684	0.0131530001614242	4.615468200482322	0.2599177959982661	Relative
NIHTB_CrystallizedComposite_AgeCorrectedSS	OFCpost_R	clustering coefficient	-2.512519198573414	0.1762863753812094	-10.143651714041455	0.0005678201813396	0.899448884697917	0.7576337652496268	Relative
NIHTB_DCCS_AgeCorrectedSS	OFClat_L	clustering coefficient	-0.6697497457457248	0.7302850197061918	-7.231425006406542	0.0166797222732844	4.1135134766145605	0.1940902621445563	Relative
NIHTB_Flanker_AgeCorrectedSS	OFClat_L	clustering coefficient	-0.9625973505473626	0.5786196666584316	-5.310689165596656	0.0478066553963459	2.898338586719331	0.3042202800895862	Relative
NIHTB_ListSorting_AgeCorrectedSS	OFClat_L	clustering coefficient	1.8287432412850928	0.3184949517278109	-3.186463581168449	0.2635430572363544	-2.211493748684438	0.4620149858582922	Relative
BRIEF-P_Inhibit_T	OFClat_L	clustering coefficient	-1.2282394370481375	0.209479484094329	3.040042497722415	0.0568086925229026	-0.5586601855676973	0.7462150536778761	Relative
BRIEF-P_WorkingMemory_T	OFClat_L	clustering coefficient	-0.6937660772461022	0.6663324634703475	6.81684180706954	0.0104004478330624	-1.0167824932247465	0.7213347113850317	Relative
BRIEF-P_Shift_T	OFClat_L	clustering coefficient	-0.4770155003957775	0.7320116864576517	4.899510654982161	0.0323291560320481	-2.890939739009918	0.243400578003579	Relative
WISC_DigitSpan_ss	OFClat_L	clustering coefficient	0.0768592482216847	0.8504196168828073	-1.05233794646039	0.1110942520013667	-1.4867881314317175	0.0403980566827189	Relative
NIHTB_FluidComposite_AgeCorrectedSS	OFClat_L	clustering coefficient	-0.5678766443615137	0.819607618398867	-9.736568826907936	0.0142836523218304	2.7860341142703544	0.5085921555077638	Relative
NIHTB_CrystallizedComposite_AgeCorrectedSS	OFClat_L	clustering coefficient	-2.3935711918243188	0.1897678722466303	-9.972398930876112	0.0007143880526439	0.0672875169781589	0.9822213140117072	Relative
NIHTB_DCCS_AgeCorrectedSS	OFClat_R	clustering coefficient	-0.1739620788721391	0.9320025207771844	-7.066969484016672	0.0189286214256959	3.031116320303821	0.3240209190592888	Relative
NIHTB_Flanker_AgeCorrectedSS	OFClat_R	clustering coefficient	-1.553928715458138	0.3904123447592836	-5.281800029236472	0.0469798539569111	3.925812653108586	0.1503665629226547	Relative
NIHTB_ListSorting_AgeCorrectedSS	OFClat_R	clustering coefficient	0.5929848441655623	0.7579071031390278	-3.092384316802689	0.2759360999685463	-1.1325272867878156	0.6959724885203873	Relative
BRIEF-P_Inhibit_T	OFClat_R	clustering coefficient	-1.2466423011058527	0.2495072917205677	3.034837848165369	0.0581595358782412	-0.2498973544622291	0.8836454011145726	Relative
BRIEF-P_WorkingMemory_T	OFClat_R	clustering coefficient	-1.2428553140460996	0.4837237501846742	6.852140569635018	0.0099677212959087	-0.1715468381528291	0.9512595043045712	Relative
BRIEF-P_Shift_T	OFClat_R	clustering coefficient	-0.7971306680678982	0.6021895825670106	4.956207407087417	0.0296380952854104	-2.7010080943185373	0.2662569889959991	Relative
WISC_DigitSpan_ss	OFClat_R	clustering coefficient	-0.074975578892907	0.8688834387821847	-1.0671862551626516	0.1109799008101367	-0.9694172159591434	0.1780096196415058	Relative
NIHTB_FluidComposite_AgeCorrectedSS	OFClat_R	clustering coefficient	-1.6581645971142822	0.524502873140698	-9.582760851440945	0.0149542756025972	3.8434892666043807	0.3411016845542355	Relative
NIHTB_CrystallizedComposite_AgeCorrectedSS	OFClat_R	clustering coefficient	-3.3550771342786314	0.0794349784732841	-10.192898424298024	0.0004707713953112	1.622362290600445	0.5759463402864256	Relative
NIHTB_DCCS_AgeCorrectedSS	Insula_L	clustering coefficient	-0.4145635081581474	0.8262850602426892	-6.981266079012949	0.0200920640656775	3.266505897624284	0.2744982885284098	Relative
NIHTB_Flanker_AgeCorrectedSS	Insula_L	clustering coefficient	-1.3517628784395703	0.4218863619974559	-5.158438229305208	0.05272039277851	2.736708296873569	0.3034131805112879	Relative
NIHTB_ListSorting_AgeCorrectedSS	Insula_L	clustering coefficient	-0.3461627400556354	0.845878378826316	-2.979169130553543	0.2929092517911814	-0.8348740913952575	0.7687451069179625	Relative
BRIEF-P_Inhibit_T	Insula_L	clustering coefficient	-2.0817892974499763	0.0343275031643898	2.887545889385158	0.065946793072845	0.9195537396303904	0.5871512411382362	Relative
BRIEF-P_WorkingMemory_T	Insula_L	clustering coefficient	-1.8759187514553912	0.2468131930383198	6.695653473749962	0.0111325013367844	0.6323074808946038	0.8222446433639662	Relative
BRIEF-P_Shift_T	Insula_L	clustering coefficient	-1.459039377008764	0.3005684254132997	4.576349380744791	0.0446624889267568	-1.2302074034825663	0.6159593905758969	Relative
WISC_DigitSpan_ss	Insula_L	clustering coefficient	-0.2145041866251406	0.6120106044364785	-1.1927599282488386	0.0762668459888955	-0.7069632971345428	0.3320903003364504	Relative
NIHTB_FluidComposite_AgeCorrectedSS	Insula_L	clustering coefficient	-1.1648727777246886	0.6300072981041549	-9.49356308096008	0.0158776751035738	2.529744668112853	0.5238544074606606	Relative
NIHTB_CrystallizedComposite_AgeCorrectedSS	Insula_L	clustering coefficient	-3.4810302107021647	0.0491053940665245	-10.36108166838202	0.0003600622703138	2.1141559775877625	0.4544648859855511	Relative
NIHTB_DCCS_AgeCorrectedSS	Insula_R	clustering coefficient	-0.8500069979623791	0.6583078844283837	-7.009129418521179	0.0190112356148489	4.38785637205328	0.1453817667895063	Relative
NIHTB_Flanker_AgeCorrectedSS	Insula_R	clustering coefficient	-1.3002704525628952	0.4491296129823446	-5.196473130393757	0.0506981862322569	2.95883827785389	0.2706728800045087	Relative
NIHTB_ListSorting_AgeCorrectedSS	Insula_R	clustering coefficient	-0.2656388472251911	0.8838310156509733	-2.978179414804206	0.2922335666664343	-1.1636251091147662	0.684654704642286	Relative
BRIEF-P_Inhibit_T	Insula_R	clustering coefficient	-2.0290800488264846	0.0385256426319898	2.8237208770538915	0.07147082258272	0.6146434852857016	0.7134073585507226	Relative
BRIEF-P_WorkingMemory_T	Insula_R	clustering coefficient	-1.560721620746307	0.3318500448436914	6.595450081350853	0.0119152258897	-1.100621693118771	0.6915894129807383	Relative
BRIEF-P_Shift_T	Insula_R	clustering coefficient	-1.5512205704144324	0.2667217439877646	4.539155745308285	0.0444870186352778	-1.810568623633808	0.4525297402112653	Relative
WISC_DigitSpan_ss	Insula_R	clustering coefficient	-0.2323984565206174	0.5841532270805161	-1.1837278968252658	0.0799665594899948	-0.4820784594696961	0.5060182289687236	Relative
NIHTB_FluidComposite_AgeCorrectedSS	Insula_R	clustering coefficient	-1.279236530900388	0.6042067371143782	-9.559489590974394	0.0150232061045372	3.168282817223333	0.4276187524403962	Relative
NIHTB_CrystallizedComposite_AgeCorrectedSS	Insula_R	clustering coefficient	-3.47844970463386	0.054835612835841	-10.505997972348135	0.000302371941521	2.388050535410219	0.4045994760231277	Relative
NIHTB_DCCS_AgeCorrectedSS	Cingulate_Mid_L	clustering coefficient	-1.1847524049017	0.552565844286308	-7.119695151574029	0.0175901461925896	4.4951664336093575	0.1292408965243634	Relative
NIHTB_Flanker_AgeCorrectedSS	Cingulate_Mid_L	clustering coefficient	-2.1851362978379867	0.2188433289431817	-5.225756110497449	0.0490092206043472	4.117879277478661	0.1179442395853851	Relative
NIHTB_ListSorting_AgeCorrectedSS	Cingulate_Mid_L	clustering coefficient	-0.2383263509768512	0.8996871409577234	-3.107640468238877	0.2746973095071696	0.1229160850639886	0.9651580986850596	Relative
BRIEF-P_Inhibit_T	Cingulate_Mid_L	clustering coefficient	-1.5790579355119738	0.1336356818305841	3.083681786871766	0.0524734213696958	-0.1398555940512061	0.9350207019658896	Relative
BRIEF-P_WorkingMemory_T	Cingulate_Mid_L	clustering coefficient	-1.141491268327126	0.5106331925337286	6.846705229976623	0.0100695610000343	-0.2861751220063595	0.919843371945209	Relative
BRIEF-P_Shift_T	Cingulate_Mid_L	clustering coefficient	-1.5373584404993086	0.3064290619134648	4.974027517525532	0.0295901820413793	-1.3014199172650294	0.5969120537132026	Relative
WISC_DigitSpan_ss	Cingulate_Mid_L	clustering coefficient	-0.3341191151281236	0.4612520845144292	-1.0882228817530464	0.1082471858118016	-0.2881962859725995	0.695062395336975	Relative
NIHTB_FluidComposite_AgeCorrectedSS	Cingulate_Mid_L	clustering coefficient	-2.3763056264370035	0.3517553110425084	-9.688007558129987	0.0136280245539452	5.184147040636736	0.1805103866744999	Relative
NIHTB_CrystallizedComposite_AgeCorrectedSS	Cingulate_Mid_L	clustering coefficient	-3.872433899661486	0.0390033983911927	-10.269323961606569	0.0004096422337038	2.780895965061217	0.3203736320668973	Relative
NIHTB_DCCS_AgeCorrectedSS	Cingulate_Mid_R	clustering coefficient	-0.8330996464145127	0.6678472897697547	-7.070301797341897	0.0183039859317011	4.241351545413586	0.1599700788454079	Relative
NIHTB_Flanker_AgeCorrectedSS	Cingulate_Mid_R	clustering coefficient	-2.000688633672577	0.2474455928820398	-5.210390832714841	0.0495689826717563	3.8927554772859647	0.1468672904261227	Relative
NIHTB_ListSorting_AgeCorrectedSS	Cingulate_Mid_R	clustering coefficient	0.0939389773692415	0.9592520652641848	-3.124334615626124	0.2711535574849049	-0.2127364936145344	0.9408416055654998	Relative
BRIEF-P_Inhibit_T	Cingulate_Mid_R	clustering coefficient	-1.7714125702545354	0.0818819049776247	2.9642903537447363	0.0613436644757354	0.5063317807708205	0.7697564587317642	Relative
BRIEF-P_WorkingMemory_T	Cingulate_Mid_R	clustering coefficient	-1.127348417782945	0.5007387403732078	6.757844785619643	0.0108360387927182	-0.2562126769557188	0.92880479591611	Relative
BRIEF-P_Shift_T	Cingulate_Mid_R	clustering coefficient	-1.5135162882977844	0.2986699122411218	4.796580186283316	0.0359560182383407	-0.9010352004536464	0.7174769294604644	Relative
WISC_DigitSpan_ss	Cingulate_Mid_R	clustering coefficient	-0.209794283187629	0.6319677787338873	-1.127200281818841	0.096673724961378	-0.3731355179483349	0.6157649584674153	Relative
NIHTB_FluidComposite_AgeCorrectedSS	Cingulate_Mid_R	clustering coefficient	-1.6533709724834036	0.5051716841749504	-9.72284627576644	0.0131657092042569	5.011456467298021	0.2057418454270387	Relative
NIHTB_CrystallizedComposite_AgeCorrectedSS	Cingulate_Mid_R	clustering coefficient	-3.252188078345909	0.0754672421383273	-10.443394792158998	0.0003458688893302	2.625621975083465	0.3601747485546801	Relative
NIHTB_DCCS_AgeCorrectedSS	Cingulate_Post_L	clustering coefficient	-1.5194017441334928	0.4174287937675806	-7.160549363555127	0.0161104632330258	5.962762846455764	0.051647950692052	Relative
NIHTB_Flanker_AgeCorrectedSS	Cingulate_Post_L	clustering coefficient	-1.111789243806222	0.5100884958987241	-5.145471542113741	0.0539274942312674	2.094131863638085	0.4450735686219306	Relative
NIHTB_ListSorting_AgeCorrectedSS	Cingulate_Post_L	clustering coefficient	-0.1243430128744153	0.9443797657094944	-2.957486587531657	0.2960239723002433	-1.3681597415227094	0.6373535796380122	Relative
BRIEF-P_Inhibit_T	Cingulate_Post_L	clustering coefficient	-1.5253238666082205	0.1348423085646062	2.9441846741598225	0.0664475034108784	0.8765122191723562	0.5904703709987	Relative
BRIEF-P_WorkingMemory_T	Cingulate_Post_L	clustering coefficient	-0.4789464615841362	0.77464742458075	6.687296419818539	0.0123714952219466	0.1389849952086295	0.9587471818950498	Relative
BRIEF-P_Shift_T	Cingulate_Post_L	clustering coefficient	-1.2604046123270778	0.3839567091608743	4.9674130158822845	0.0305679337526934	-1.2526595071881437	0.5896239204454934	Relative
WISC_DigitSpan_ss	Cingulate_Post_L	clustering coefficient	-0.1530151468449625	0.7210331909752749	-1.0471016120659191	0.1203112508727054	-0.7142235235088545	0.2981277475026971	Relative
NIHTB_FluidComposite_AgeCorrectedSS	Cingulate_Post_L	clustering coefficient	-1.6878814413427246	0.4846881894813294	-9.630930809091332	0.0142206858387833	4.269603213416936	0.2923999002261831	Relative
NIHTB_CrystallizedComposite_AgeCorrectedSS	Cingulate_Post_L	clustering coefficient	-2.5157331741691693	0.1622296191904545	-10.64833493911719	0.0002846034293665	2.876676213430708	0.339507518489836	Relative
NIHTB_DCCS_AgeCorrectedSS	Cingulate_Post_R	clustering coefficient	-1.378201370451135	0.4658973224499498	-7.115976891375932	0.017253807558469	5.356609740240272	0.0850774511800004	Relative
NIHTB_Flanker_AgeCorrectedSS	Cingulate_Post_R	clustering coefficient	-1.6648100758278437	0.3259232848929323	-5.114715983742448	0.0549877096472375	2.5734345107662846	0.3535452369224217	Relative
NIHTB_ListSorting_AgeCorrectedSS	Cingulate_Post_R	clustering coefficient	-0.8072012220667208	0.652594457636708	-3.029731453290704	0.285184111943429	0.1216415791799191	0.9670496916236446	Relative
BRIEF-P_Inhibit_T	Cingulate_Post_R	clustering coefficient	-1.6014126309459855	0.1126888237515441	3.0212346072933087	0.0579029097332641	0.2496425887989204	0.880869350115931	Relative
BRIEF-P_WorkingMemory_T	Cingulate_Post_R	clustering coefficient	-0.866196105928565	0.6018254322138807	6.812138854069894	0.0105413787364731	-0.495180461613946	0.857554069780232	Relative
BRIEF-P_Shift_T	Cingulate_Post_R	clustering coefficient	-1.2015667667144958	0.3998138217770151	5.029414988716508	0.0270171817823292	-2.345952793106449	0.3233680333617784	Relative
WISC_DigitSpan_ss	Cingulate_Post_R	clustering coefficient	-0.1520279037330316	0.7236752681243649	-1.0808982347727	0.1107868700220076	-0.5697184341680872	0.4231551989994743	Relative
NIHTB_FluidComposite_AgeCorrectedSS	Cingulate_Post_R	clustering coefficient	-2.040101451600089	0.4004376977534293	-9.626419052014816	0.0142392384259554	4.702445142718151	0.2548037362607642	Relative
NIHTB_CrystallizedComposite_AgeCorrectedSS	Cingulate_Post_R	clustering coefficient	-2.1348337499589607	0.2370557970601808	-10.575125277932273	0.0003298383048649	2.1081744504554765	0.4833441735649918	Relative
NIHTB_DCCS_AgeCorrectedSS	Hippocampus_L	clustering coefficient	-0.3564681772438807	0.8557438886643713	-7.079537579597045	0.0193623625988052	2.684798299078429	0.3681609965617112	Relative
NIHTB_Flanker_AgeCorrectedSS	Hippocampus_L	clustering coefficient	-1.0982644642968171	0.5289263582649184	-5.223169949510859	0.0514005910209033	2.522904646788283	0.3414982694911985	Relative
NIHTB_ListSorting_AgeCorrectedSS	Hippocampus_L	clustering coefficient	0.5882757874394888	0.7500079478978539	-3.041993367699566	0.2866017680899395	-1.2681616189992313	0.6542402355635659	Relative
BRIEF-P_Inhibit_T	Hippocampus_L	clustering coefficient	-1.6023217664774017	0.0996392477282738	3.142096952535065	0.048771915701119	0.1347358020923894	0.9327639929596004	Relative
BRIEF-P_WorkingMemory_T	Hippocampus_L	clustering coefficient	-0.52149012784657	0.7448189061954585	6.894359360772422	0.0098473360094271	-1.1465383363480468	0.665613683919065	Relative
BRIEF-P_Shift_T	Hippocampus_L	clustering coefficient	-1.422255216707534	0.3053291663340666	5.09026096099169	0.0264396479521787	-1.3568509658488743	0.5537927112227335	Relative
WISC_DigitSpan_ss	Hippocampus_L	clustering coefficient	-0.2056832409848726	0.6201763511014214	-1.041783254743313	0.1234674604208812	-0.5924594079577936	0.3854841144146331	Relative
NIHTB_FluidComposite_AgeCorrectedSS	Hippocampus_L	clustering coefficient	0.2076974333416015	0.9339188144765428	-9.713185790196585	0.0143686154602161	1.5768680972965905	0.6913376118792434	Relative
NIHTB_CrystallizedComposite_AgeCorrectedSS	Hippocampus_L	clustering coefficient	-1.5492714933381415	0.4019952513597361	-10.467648871137234	0.0004252932791907	1.3630637431891723	0.6364229608439522	Relative
NIHTB_DCCS_AgeCorrectedSS	Hippocampus_R	clustering coefficient	-1.4524088272799465	0.4621245508890736	-6.982087784939159	0.0209630723735898	3.4755746646544377	0.2643156295764674	Relative
NIHTB_Flanker_AgeCorrectedSS	Hippocampus_R	clustering coefficient	-1.5011454180717163	0.3931585590863711	-5.103388153887979	0.056948472538076	2.164003772911572	0.4340683236090114	Relative
NIHTB_ListSorting_AgeCorrectedSS	Hippocampus_R	clustering coefficient	0.0422534310052683	0.9818602124063178	-2.9502203593513987	0.3008620931042669	-1.0634481954323391	0.7178170775052267	Relative
BRIEF-P_Inhibit_T	Hippocampus_R	clustering coefficient	-1.6215484893436285	0.0959624115347543	3.110809722996538	0.0511011633880797	0.2052829646751257	0.9026889292592224	Relative
BRIEF-P_WorkingMemory_T	Hippocampus_R	clustering coefficient	-2.217614051743517	0.1631535018564036	7.068020664112171	0.0073982332675567	0.1299893461462666	0.9622747023455692	Relative
BRIEF-P_Shift_T	Hippocampus_R	clustering coefficient	-1.1967461357762708	0.3863486401373318	5.107305576419739	0.025424183600118	-2.2509024793855303	0.3489824510170629	Relative
WISC_DigitSpan_ss	Hippocampus_R	clustering coefficient	-0.0224535180621898	0.9569652444175673	-1.0797269535974203	0.1128493580275876	-0.6472169873555793	0.3692602762886726	Relative
NIHTB_FluidComposite_AgeCorrectedSS	Hippocampus_R	clustering coefficient	-1.6951869310529677	0.5014450980920984	-9.504152135958018	0.0162944174442868	2.900240516311112	0.4822628828137452	Relative
NIHTB_CrystallizedComposite_AgeCorrectedSS	Hippocampus_R	clustering coefficient	-3.137395257270322	0.0904032649002975	-10.602928608458315	0.0003119208642154	3.768787144308192	0.2053751819196111	Relative
NIHTB_DCCS_AgeCorrectedSS	ParaHippocampal_L	clustering coefficient	-1.7286726247018742	0.3901217908845189	-7.001599363613649	0.0207109451426431	3.983969691973348	0.1880176416404814	Relative
NIHTB_Flanker_AgeCorrectedSS	ParaHippocampal_L	clustering coefficient	-2.2847539530427423	0.2015860832572444	-5.042842200452245	0.0595409165193808	3.172429849631872	0.2373020016140855	Relative
NIHTB_ListSorting_AgeCorrectedSS	ParaHippocampal_L	clustering coefficient	-0.5266890887415758	0.7812915245996734	-3.148181784795331	0.2721888665092457	0.7610542028486067	0.7916442049410288	Relative
BRIEF-P_Inhibit_T	ParaHippocampal_L	clustering coefficient	-1.947526544113143	0.0569932020222704	3.181114344586977	0.0463765144052934	0.7990946341526073	0.6278328845917267	Relative
BRIEF-P_WorkingMemory_T	ParaHippocampal_L	clustering coefficient	-0.9430806929460916	0.5761152223907409	6.890031570792901	0.0102385936884306	-0.114487030861769	0.9667245554557612	Relative
BRIEF-P_Shift_T	ParaHippocampal_L	clustering coefficient	-1.806171974788135	0.2165262022084534	5.166723607613273	0.0249457048298563	-0.6402830400468601	0.786957265138798	Relative
WISC_DigitSpan_ss	ParaHippocampal_L	clustering coefficient	-0.2043590723075596	0.6385786032010354	-1.020520135412858	0.1331055648492715	-0.5744895399833734	0.4152229544023309	Relative
NIHTB_FluidComposite_AgeCorrectedSS	ParaHippocampal_L	clustering coefficient	-2.5913373125083967	0.3124914122740471	-9.608877186975484	0.0153777487929845	4.6773483915673	0.2468183355233239	Relative
NIHTB_CrystallizedComposite_AgeCorrectedSS	ParaHippocampal_L	clustering coefficient	-3.192865837287553	0.0906435964589652	-10.224661470878187	0.000531643272097	2.6390712595966623	0.3668728867340427	Relative
NIHTB_DCCS_AgeCorrectedSS	ParaHippocampal_R	clustering coefficient	-1.3055219148073862	0.509580018753897	-7.081297793271716	0.0190468011306143	4.05713124723163	0.1768419304196382	Relative
NIHTB_Flanker_AgeCorrectedSS	ParaHippocampal_R	clustering coefficient	-2.679641870567266	0.1275474983520111	-5.079445891849304	0.0562979377427116	4.071721623005998	0.1259270730556149	Relative
NIHTB_ListSorting_AgeCorrectedSS	ParaHippocampal_R	clustering coefficient	0.1349659110796938	0.9424632921922218	-3.106932711820266	0.2773551877473935	-0.342193097435545	0.9045690446981558	Relative
BRIEF-P_Inhibit_T	ParaHippocampal_R	clustering coefficient	-1.9567006127249276	0.0476936925891219	3.147500670042513	0.0471556282521723	0.4818880092909322	0.772386350326989	Relative
BRIEF-P_WorkingMemory_T	ParaHippocampal_R	clustering coefficient	-1.184810771766723	0.4657596700714509	7.035667853738072	0.0081928302733397	-1.1897456140029563	0.6674613109333514	Relative
BRIEF-P_Shift_T	ParaHippocampal_R	clustering coefficient	-1.7748637146784407	0.2066477968588144	5.176076221411466	0.0232550754604196	-1.5633749220244426	0.5129818769863936	Relative
WISC_DigitSpan_ss	ParaHippocampal_R	clustering coefficient	0.0214417623784012	0.9599257850615808	-1.1053604666623655	0.1068477670273599	-0.4465571239773727	0.5370022652103825	Relative
NIHTB_FluidComposite_AgeCorrectedSS	ParaHippocampal_R	clustering coefficient	-1.7912478742306936	0.4784893521502454	-9.75897411619275	0.0136768376039435	4.599724367171639	0.2509090127565397	Relative
NIHTB_CrystallizedComposite_AgeCorrectedSS	ParaHippocampal_R	clustering coefficient	-3.687675614106668	0.0469332371383308	-10.364263248566694	0.0004143402958418	3.921786345872156	0.1707191568285054	Relative
NIHTB_DCCS_AgeCorrectedSS	Amygdala_L	clustering coefficient	-0.7858770630186149	0.6925215946949613	-7.06126624011714	0.0194153845219114	3.2196892684957112	0.2794525642196629	Relative
NIHTB_Flanker_AgeCorrectedSS	Amygdala_L	clustering coefficient	-2.061842044331423	0.2430769478435177	-5.148095230940163	0.053635845814699	3.353168331342609	0.2042718797562451	Relative
NIHTB_ListSorting_AgeCorrectedSS	Amygdala_L	clustering coefficient	0.3401370012901974	0.8559345478846749	-3.0607227678393087	0.2833110205295278	-0.8416655153861907	0.765784933967519	Relative
BRIEF-P_Inhibit_T	Amygdala_L	clustering coefficient	-1.6742123779220612	0.0969609548175226	3.158893208413202	0.0472802597027203	0.0353359214077051	0.982775317306831	Relative
BRIEF-P_WorkingMemory_T	Amygdala_L	clustering coefficient	-1.451235292225099	0.3802827380567427	7.061594164969547	0.0078074433699435	-0.9143434316269726	0.7350572494302257	Relative
BRIEF-P_Shift_T	Amygdala_L	clustering coefficient	-1.7549095839748794	0.2199175292094389	5.183741601067741	0.0227786368403019	-1.5971836210123396	0.4937670691524662	Relative
WISC_DigitSpan_ss	Amygdala_L	clustering coefficient	-0.1693771173431022	0.6943069166907203	-1.0679127920132134	0.1168857693619925	-0.4535040578323106	0.518771004463301	Relative
NIHTB_FluidComposite_AgeCorrectedSS	Amygdala_L	clustering coefficient	-1.8744322974600447	0.4600372656605316	-9.59894729812178	0.0151131822859671	3.856942610039806	0.3362625406555291	Relative
NIHTB_CrystallizedComposite_AgeCorrectedSS	Amygdala_L	clustering coefficient	-2.665470943509148	0.153632109776527	-10.399071941353592	0.0004253654491407	2.3888045155790434	0.4034878499080235	Relative
NIHTB_DCCS_AgeCorrectedSS	Amygdala_R	clustering coefficient	-2.018359508558906	0.3052889205547877	-7.159113375288458	0.0168629758872422	5.419896885325669	0.0680339949102714	Relative
NIHTB_Flanker_AgeCorrectedSS	Amygdala_R	clustering coefficient	-2.4155529320160745	0.1696807994280971	-5.167805467367143	0.0520879254656455	3.872855251568686	0.1426927777763293	Relative
NIHTB_ListSorting_AgeCorrectedSS	Amygdala_R	clustering coefficient	0.0219878152338148	0.9906064725425824	-2.9599820666173966	0.2984192874623131	-1.00897550471347	0.7198915795338177	Relative
BRIEF-P_Inhibit_T	Amygdala_R	clustering coefficient	-2.181237610283921	0.0292288737229687	3.205916607138777	0.0420333275391502	0.6537915993830407	0.6969277341542583	Relative
BRIEF-P_WorkingMemory_T	Amygdala_R	clustering coefficient	-1.326029650047299	0.4208838954226793	7.068752664753204	0.0077840585407426	-1.2222432954723177	0.6626179872697036	Relative
BRIEF-P_Shift_T	Amygdala_R	clustering coefficient	-1.71346317220634	0.2305946410443518	5.160041975105576	0.0238677483438923	-1.5488259278380478	0.5231836059951778	Relative
WISC_DigitSpan_ss	Amygdala_R	clustering coefficient	-0.2592573444929056	0.5470285309648089	-1.0625057521376593	0.1183378665088852	-0.3874200531781082	0.5947834846675139	Relative
NIHTB_FluidComposite_AgeCorrectedSS	Amygdala_R	clustering coefficient	-2.832366267925938	0.261911262862767	-9.60489684947959	0.0145523329098937	5.247276080063982	0.189628458648233	Relative
NIHTB_CrystallizedComposite_AgeCorrectedSS	Amygdala_R	clustering coefficient	-3.635442963294637	0.050170300205643	-10.428326783868	0.0003684427227761	3.6718660387777033	0.1937604180772864	Relative
NIHTB_DCCS_AgeCorrectedSS	Calcarine_L	clustering coefficient	-1.5713045512086663	0.4132514087296849	-7.036189115669066	0.0188570117757172	4.691333793009607	0.1131840944703446	Relative
NIHTB_Flanker_AgeCorrectedSS	Calcarine_L	clustering coefficient	-1.098855380985725	0.5215142159714972	-5.244223487950408	0.0492090962062856	2.9667304022737158	0.2607426410023564	Relative
NIHTB_ListSorting_AgeCorrectedSS	Calcarine_L	clustering coefficient	0.3430970186075779	0.8503466380520623	-3.168320238066309	0.2646448813205695	-0.2362077734376365	0.9328052423150784	Relative
BRIEF-P_Inhibit_T	Calcarine_L	clustering coefficient	-1.943516897351355	0.0469246015541743	2.9385016866595204	0.0634002648218263	1.413976996297298	0.3916961208921671	Relative
BRIEF-P_WorkingMemory_T	Calcarine_L	clustering coefficient	-1.832032952138526	0.2523701358659815	6.837608798264445	0.0095906296421243	0.256872300734656	0.924703268851232	Relative
BRIEF-P_Shift_T	Calcarine_L	clustering coefficient	-1.8351764985370989	0.1890597963810963	4.838450853720524	0.0342216803830717	-0.2047374162023072	0.9311471288532636	Relative
WISC_DigitSpan_ss	Calcarine_L	clustering coefficient	-0.1245163370302623	0.7653783441317495	-1.0956645618468284	0.1042886917387204	-0.7063013018815407	0.3172774381859083	Relative
NIHTB_FluidComposite_AgeCorrectedSS	Calcarine_L	clustering coefficient	-1.5105663370408646	0.5392603713801385	-9.617770327693494	0.0144993446315895	3.8851487858733305	0.3142271367355386	Relative
NIHTB_CrystallizedComposite_AgeCorrectedSS	Calcarine_L	clustering coefficient	-1.837279467781582	0.3110737517510503	-10.299042815025668	0.0004530439450359	0.1303462258002738	0.9633208944461438	Relative
NIHTB_DCCS_AgeCorrectedSS	Calcarine_R	clustering coefficient	-1.0450545438839922	0.5818192992206761	-7.237812143342474	0.0161482615626479	4.770555796825008	0.112769643332723	Relative
NIHTB_Flanker_AgeCorrectedSS	Calcarine_R	clustering coefficient	-0.9268227846150604	0.5850898122586378	-5.297580122074436	0.0481336733134678	2.858873425088474	0.2866467572226066	Relative
NIHTB_ListSorting_AgeCorrectedSS	Calcarine_R	clustering coefficient	0.8444659806169186	0.6388853356319427	-3.1905516365301883	0.263441878328231	-0.9415755532142692	0.7409969954061821	Relative
BRIEF-P_Inhibit_T	Calcarine_R	clustering coefficient	-1.8379943830782224	0.0577760180618901	2.9459559263052006	0.0647462182452253	1.6171267768589974	0.3150150180549753	Relative
BRIEF-P_WorkingMemory_T	Calcarine_R	clustering coefficient	-1.783463897023111	0.2607280170549734	6.85969440660439	0.0098634659344658	0.9013058253714448	0.7334726496529853	Relative
BRIEF-P_Shift_T	Calcarine_R	clustering coefficient	-1.8577562744999856	0.1791985178564017	4.949070970992176	0.0313684692557968	0.1206940319529356	0.9582181431000882	Relative
WISC_DigitSpan_ss	Calcarine_R	clustering coefficient	-0.0440248582360223	0.9148102696410608	-1.052017879273122	0.1206733360237222	-0.7350754442689917	0.2838952697556371	Relative
NIHTB_FluidComposite_AgeCorrectedSS	Calcarine_R	clustering coefficient	-1.0214998728134728	0.6750098799867397	-9.74415542111805	0.0138536733304745	3.5716719605668645	0.3602565522937599	Relative
NIHTB_CrystallizedComposite_AgeCorrectedSS	Calcarine_R	clustering coefficient	-1.767532860002332	0.3258999402418522	-10.20412826611093	0.0005390054344678	0.1339282070863101	0.963449197079568	Relative
NIHTB_DCCS_AgeCorrectedSS	Cuneus_L	clustering coefficient	-1.693554261952095	0.3964085657191681	-6.992876866788449	0.0201465598109813	4.068745306998691	0.1737964463620633	Relative
NIHTB_Flanker_AgeCorrectedSS	Cuneus_L	clustering coefficient	-1.7025925823398542	0.3372208063782432	-5.271964017194696	0.0478093497189575	3.6305110025626446	0.1717512243605733	Relative
NIHTB_ListSorting_AgeCorrectedSS	Cuneus_L	clustering coefficient	0.0414806851207357	0.9824410457409428	-3.090305172676683	0.2775852494187492	-0.3308765506314092	0.9068909560388134	Relative
BRIEF-P_Inhibit_T	Cuneus_L	clustering coefficient	-1.6222019107147845	0.0994523000596264	3.0471264188022547	0.0557158877184794	0.4053577679009499	0.7985698176005056	Relative
BRIEF-P_WorkingMemory_T	Cuneus_L	clustering coefficient	-1.2188036080325455	0.4496114760605115	6.936341887037063	0.0089181410217034	-0.7955745627043924	0.7612672978858105	Relative
BRIEF-P_Shift_T	Cuneus_L	clustering coefficient	-1.5981779934425893	0.2557285371916666	4.952391316476837	0.0307333263253227	-0.6401046628444818	0.778795465429345	Relative
WISC_DigitSpan_ss	Cuneus_L	clustering coefficient	-0.1150815854369944	0.784630789668485	-1.084094222972389	0.1103478755819065	-0.5224466940432919	0.4429058820965568	Relative
NIHTB_FluidComposite_AgeCorrectedSS	Cuneus_L	clustering coefficient	-1.951141910527128	0.4444481436934762	-9.579510826102709	0.0150285579752724	3.87644332309112	0.3208569763951077	Relative
NIHTB_CrystallizedComposite_AgeCorrectedSS	Cuneus_L	clustering coefficient	-1.7841170928111634	0.3438821830915295	-10.402282870265092	0.0004189411222085	0.8972147062228742	0.7570841922322247	Relative
NIHTB_DCCS_AgeCorrectedSS	Cuneus_R	clustering coefficient	-2.0171635728500927	0.3044147304357807	-6.9939920298160025	0.0200782443956451	4.508312223357909	0.1309265139413434	Relative
NIHTB_Flanker_AgeCorrectedSS	Cuneus_R	clustering coefficient	-1.9166098097383952	0.2720085108656068	-5.278593346903211	0.047458422589834	3.988568958071217	0.1323722330148913	Relative
NIHTB_ListSorting_AgeCorrectedSS	Cuneus_R	clustering coefficient	0.1388505313815909	0.9403384293591792	-3.258532532366995	0.2528630508768243	0.4916672387239056	0.8616770198066781	Relative
BRIEF-P_Inhibit_T	Cuneus_R	clustering coefficient	-1.608328633711675	0.1023722565958841	3.009284937736423	0.0600102819402386	0.6727098200354515	0.666817957598064	Relative
BRIEF-P_WorkingMemory_T	Cuneus_R	clustering coefficient	-1.3226733699587427	0.4114932572248456	6.93391736043483	0.009183065667442	-0.3270532309697012	0.898767138174386	Relative
BRIEF-P_Shift_T	Cuneus_R	clustering coefficient	-1.5935038299256947	0.2559919864731237	4.992351023867535	0.0298527506780435	-0.5857898605494223	0.7932683823427868	Relative
WISC_DigitSpan_ss	Cuneus_R	clustering coefficient	-0.0689526560279083	0.8706923404164643	-1.0924943585893998	0.1103390666712817	-0.3715729386191113	0.5801332802558862	Relative
NIHTB_FluidComposite_AgeCorrectedSS	Cuneus_R	clustering coefficient	-2.311919593344645	0.3566833292103315	-9.634986422772236	0.0144397403749399	4.656747794976832	0.2272865316056211	Relative
NIHTB_CrystallizedComposite_AgeCorrectedSS	Cuneus_R	clustering coefficient	-2.1134519675334253	0.2545325482058851	-10.397964993326012	0.0004202635684149	1.5192497236462998	0.596597832247304	Relative
NIHTB_DCCS_AgeCorrectedSS	Lingual_L	clustering coefficient	-1.283183656353826	0.5030331702805324	-7.002060948402356	0.0201146309417638	3.717409052663121	0.2091895775879327	Relative
NIHTB_Flanker_AgeCorrectedSS	Lingual_L	clustering coefficient	-1.7696125186576817	0.2982617728357793	-5.244871537260856	0.048854503841193	3.6535311416540144	0.1642820845279458	Relative
NIHTB_ListSorting_AgeCorrectedSS	Lingual_L	clustering coefficient	0.0117139195196387	0.9948290986832212	-3.177960282692151	0.2642326124568955	0.2260299988679956	0.935631783176089	Relative
BRIEF-P_Inhibit_T	Lingual_L	clustering coefficient	-1.829461082355635	0.0678261796219271	2.9954091419592173	0.0596260746415751	1.0251254273903765	0.5427829902138591	Relative
BRIEF-P_WorkingMemory_T	Lingual_L	clustering coefficient	-1.6493875663321629	0.3133213331514307	6.931199497678538	0.0087603810264272	-0.4466293100098695	0.8718059376742855	Relative
BRIEF-P_Shift_T	Lingual_L	clustering coefficient	-1.39080086418605	0.3295925695155023	4.936610905524375	0.0311013844330296	-1.3066509870771308	0.5886637736050657	Relative
WISC_DigitSpan_ss	Lingual_L	clustering coefficient	-0.1396521943649631	0.745346544509389	-1.069877131408252	0.1120951945840893	-0.779000291092798	0.2799502238208047	Relative
NIHTB_FluidComposite_AgeCorrectedSS	Lingual_L	clustering coefficient	-2.127903010994004	0.3843481991617127	-9.57100620670449	0.0151500182027098	4.009292661088616	0.2991148746514593	Relative
NIHTB_CrystallizedComposite_AgeCorrectedSS	Lingual_L	clustering coefficient	-2.813459088937201	0.1173402257071901	-10.156938385074954	0.000513823791768	0.9319936543607424	0.7388037995833445	Relative
NIHTB_DCCS_AgeCorrectedSS	Lingual_R	clustering coefficient	-1.8533563782098823	0.3362489847983264	-7.0974060198545	0.0181173346461914	5.012358911645826	0.0888747469570305	Relative
NIHTB_Flanker_AgeCorrectedSS	Lingual_R	clustering coefficient	-1.922558277365984	0.2630268707026339	-5.249226780645894	0.0488543408914809	3.935118537599511	0.1331233845504381	Relative
NIHTB_ListSorting_AgeCorrectedSS	Lingual_R	clustering coefficient	-0.5736803321008865	0.7534162507704006	-3.1705235615559086	0.2661475275312545	0.9774591710714536	0.7260747186058674	Relative
BRIEF-P_Inhibit_T	Lingual_R	clustering coefficient	-2.0809537600231724	0.0451659578233036	3.017054095547142	0.0581259415507532	1.55396648279436	0.3401938205525562	Relative
BRIEF-P_WorkingMemory_T	Lingual_R	clustering coefficient	-1.8386031748650404	0.2806472462813824	6.901903370653186	0.0095397513650134	0.8192953372689433	0.760708522044938	Relative
BRIEF-P_Shift_T	Lingual_R	clustering coefficient	-2.1014397745947653	0.1567179038328719	5.0151304127885625	0.0290597770977196	0.2347950167395272	0.9199199081468724	Relative
WISC_DigitSpan_ss	Lingual_R	clustering coefficient	-0.1300866343309532	0.7710387262605383	-1.0443676877384755	0.1239878003263131	-0.60371088584422	0.3886266385522001	Relative
NIHTB_FluidComposite_AgeCorrectedSS	Lingual_R	clustering coefficient	-2.77509147205184	0.2601811584769607	-9.65920042571276	0.0141186374536791	5.449352962815017	0.154176035766131	Relative
NIHTB_CrystallizedComposite_AgeCorrectedSS	Lingual_R	clustering coefficient	-3.18612656890098	0.0791266849176159	-10.13404051147096	0.0005268285790196	1.7701734565675311	0.5292283409978183	Relative
NIHTB_DCCS_AgeCorrectedSS	Occipital_Sup_L	clustering coefficient	-0.567784461676112	0.7700275287324291	-7.088193503360629	0.0184708250616712	3.4668690758714336	0.2380421298985169	Relative
NIHTB_Flanker_AgeCorrectedSS	Occipital_Sup_L	clustering coefficient	-1.4690501131720666	0.3951463918849787	-5.269384983518031	0.0478411760815373	3.4674773060301165	0.1843642673211231	Relative
NIHTB_ListSorting_AgeCorrectedSS	Occipital_Sup_L	clustering coefficient	0.9667288822265632	0.5981549871020606	-3.2193553355044107	0.2569095210694654	-0.7223849071087367	0.7945138562969266	Relative
BRIEF-P_Inhibit_T	Occipital_Sup_L	clustering coefficient	-1.6285198331189503	0.099830120810076	2.9942234374925176	0.0601619738961998	0.533188356996115	0.7389383116739201	Relative
BRIEF-P_WorkingMemory_T	Occipital_Sup_L	clustering coefficient	-1.9346450734531044	0.2323368433659397	6.848487492547385	0.0096220293803899	0.6968623801830643	0.7909796154017241	Relative
BRIEF-P_Shift_T	Occipital_Sup_L	clustering coefficient	-1.648619015415653	0.2437353847289869	4.8836739477655335	0.0332530508316005	-0.3431420792104716	0.8811862190287434	Relative
WISC_DigitSpan_ss	Occipital_Sup_L	clustering coefficient	-0.0445733282355108	0.916463334258514	-1.0788832025824453	0.1108210809454587	-0.7066913130072294	0.3027425907739257	Relative
NIHTB_FluidComposite_AgeCorrectedSS	Occipital_Sup_L	clustering coefficient	-0.9740758943390202	0.6943049129115535	-9.762186927305583	0.0130181173744074	4.160309476553859	0.2782999454167202	Relative
NIHTB_CrystallizedComposite_AgeCorrectedSS	Occipital_Sup_L	clustering coefficient	-2.574948755959276	0.1612849880743402	-10.468961975220582	0.0003614898295405	2.260925245078422	0.4252772073365205	Relative
NIHTB_DCCS_AgeCorrectedSS	Occipital_Sup_R	clustering coefficient	-1.6011590111469014	0.4039726036316619	-6.976461640330666	0.020103960201398	4.284466838446198	0.1486162245832153	Relative
NIHTB_Flanker_AgeCorrectedSS	Occipital_Sup_R	clustering coefficient	-2.174933623498952	0.2012704271938036	-5.23822512859002	0.0479425351883394	4.3794499750699085	0.0958448053612335	Relative
NIHTB_ListSorting_AgeCorrectedSS	Occipital_Sup_R	clustering coefficient	0.0668056135814784	0.970604261509204	-3.163136303032376	0.265447366130966	0.0901056777967445	0.974357071731626	Relative
BRIEF-P_Inhibit_T	Occipital_Sup_R	clustering coefficient	-1.622811431033625	0.0944565933005458	2.9632231609966486	0.0626159581390815	0.6555611599618079	0.6772848747729294	Relative
BRIEF-P_WorkingMemory_T	Occipital_Sup_R	clustering coefficient	-1.965221287366132	0.2159050526391817	6.80467276156331	0.0100037737987097	0.9803567212427104	0.7048424877102957	Relative
BRIEF-P_Shift_T	Occipital_Sup_R	clustering coefficient	-1.8345186829566795	0.1854990487753415	4.844918241398908	0.034175895191123	-0.000636660547796	0.9997747787646888	Relative
WISC_DigitSpan_ss	Occipital_Sup_R	clustering coefficient	-0.1163376491833232	0.7797974333549301	-1.0854806854967745	0.1075886897979342	-0.6743500486695302	0.3169324265306064	Relative
NIHTB_FluidComposite_AgeCorrectedSS	Occipital_Sup_R	clustering coefficient	-1.9485922405481209	0.426810480064668	-9.583473518404023	0.0147581843917779	4.195183831028894	0.2754713860299653	Relative
NIHTB_CrystallizedComposite_AgeCorrectedSS	Occipital_Sup_R	clustering coefficient	-3.024773254477924	0.0936902560927479	-10.385779274005683	0.0003765673116332	2.2454050102277767	0.4271779123265365	Relative
NIHTB_DCCS_AgeCorrectedSS	Occipital_Mid_L	clustering coefficient	-0.8613133608290127	0.6595524129927208	-6.956323311592891	0.0206096052324544	3.3641041014270066	0.2592026615968534	Relative
NIHTB_Flanker_AgeCorrectedSS	Occipital_Mid_L	clustering coefficient	-1.5915722867724111	0.3596637633634721	-5.209571788772341	0.0499819754349227	3.3365105091456018	0.2076327993483011	Relative
NIHTB_ListSorting_AgeCorrectedSS	Occipital_Mid_L	clustering coefficient	1.4837147960795518	0.420381848066086	-3.198031349203398	0.2580520239861803	-1.2213409760117062	0.6638194662195096	Relative
BRIEF-P_Inhibit_T	Occipital_Mid_L	clustering coefficient	-1.7536141293637806	0.0732507348176985	2.884748759623194	0.0689485015410841	0.981698119027458	0.5346150444271383	Relative
BRIEF-P_WorkingMemory_T	Occipital_Mid_L	clustering coefficient	-1.4412029917549	0.3687193419859189	6.749290648412365	0.01071276771542	0.0256375626961318	0.9921502243299136	Relative
BRIEF-P_Shift_T	Occipital_Mid_L	clustering coefficient	-2.1223068771049336	0.1282817634364106	4.7556820688164825	0.0365831723326568	0.2912604668324308	0.8973282914598475	Relative
WISC_DigitSpan_ss	Occipital_Mid_L	clustering coefficient	-0.1861358347239518	0.6588501270315292	-1.1192490897258531	0.0980159073457333	-0.4765435136349394	0.4818806947804777	Relative
NIHTB_FluidComposite_AgeCorrectedSS	Occipital_Mid_L	clustering coefficient	-1.0712530050878564	0.6680202067289125	-9.585112585364014	0.0148189733736057	3.106211832178954	0.4220294597924496	Relative
NIHTB_CrystallizedComposite_AgeCorrectedSS	Occipital_Mid_L	clustering coefficient	-2.877887911598367	0.1172664095388917	-10.485187787992167	0.0003329518773594	2.1871335555671214	0.4435688010286979	Relative
NIHTB_DCCS_AgeCorrectedSS	Occipital_Mid_R	clustering coefficient	-2.155359813207376	0.2572738714563599	-7.0096776668813	0.0189122132621987	5.487117666018078	0.0691049244975916	Relative
NIHTB_Flanker_AgeCorrectedSS	Occipital_Mid_R	clustering coefficient	-2.0758942016325235	0.2213049016350705	-5.194652295275609	0.0502404172246336	4.024432217344884	0.1339847563855884	Relative
NIHTB_ListSorting_AgeCorrectedSS	Occipital_Mid_R	clustering coefficient	0.4808830752728363	0.7897605156028127	-3.2678471628005057	0.2497309957099482	0.2968402830207983	0.9173836422222992	Relative
BRIEF-P_Inhibit_T	Occipital_Mid_R	clustering coefficient	-1.6102546681751284	0.0915508416412379	2.964622995436108	0.0618561498076796	0.4394960603914447	0.7852157212826426	Relative
BRIEF-P_WorkingMemory_T	Occipital_Mid_R	clustering coefficient	-1.6381497139086556	0.2947800139214122	6.814697313858372	0.0099103158055033	0.1295180271389144	0.9611118498892426	Relative
BRIEF-P_Shift_T	Occipital_Mid_R	clustering coefficient	-2.098459140572366	0.1229609604280477	4.843326237991569	0.0332009113696391	0.0255946401881926	0.9911281680701524	Relative
WISC_DigitSpan_ss	Occipital_Mid_R	clustering coefficient	-0.0287590102260666	0.9442322923176398	-1.124783890869888	0.0982781160849199	-0.4918691791957308	0.4784109924571288	Relative
NIHTB_FluidComposite_AgeCorrectedSS	Occipital_Mid_R	clustering coefficient	-2.437516895848334	0.3167710645303624	-9.665098107898611	0.0136868882062906	5.494818937128233	0.1621169223307373	Relative
NIHTB_CrystallizedComposite_AgeCorrectedSS	Occipital_Mid_R	clustering coefficient	-2.759318604520532	0.1250822631484502	-10.495146268029783	0.0003415901248665	2.81557742214371	0.3348944638970783	Relative
NIHTB_DCCS_AgeCorrectedSS	Occipital_Inf_L	clustering coefficient	-1.2913925477789323	0.4856331323064118	-6.971048014672414	0.0191734397144006	5.269274059068091	0.0803611559445015	Relative
NIHTB_Flanker_AgeCorrectedSS	Occipital_Inf_L	clustering coefficient	-2.6281020310610783	0.1107374354661205	-5.206344213926647	0.0475303272883958	5.093856698158065	0.0566499658746798	Relative
NIHTB_ListSorting_AgeCorrectedSS	Occipital_Inf_L	clustering coefficient	-0.0614941461744176	0.9721131456880971	-3.201201116082943	0.25770434730426	0.8112933895585467	0.7764459782065068	Relative
BRIEF-P_Inhibit_T	Occipital_Inf_L	clustering coefficient	-1.649853213613683	0.0924493529088521	2.861742842473704	0.0686090557113912	-0.2980029339350509	0.8574163635079323	Relative
BRIEF-P_WorkingMemory_T	Occipital_Inf_L	clustering coefficient	-2.336165759442778	0.1466510672830101	6.715172388148134	0.0101757504253185	0.1976297067380312	0.942263978040892	Relative
BRIEF-P_Shift_T	Occipital_Inf_L	clustering coefficient	-2.285012458762163	0.1020475371042177	4.674206054879177	0.0376175373955784	-0.6839582424964501	0.7724932030104368	Relative
WISC_DigitSpan_ss	Occipital_Inf_L	clustering coefficient	-0.0478709989459674	0.910662084580686	-1.1648989818302844	0.0854758654451565	-0.6311050854936986	0.3801981581930214	Relative
NIHTB_FluidComposite_AgeCorrectedSS	Occipital_Inf_L	clustering coefficient	-2.224692248109953	0.3488641224718107	-9.628072824813357	0.0137765257598754	5.285403358786997	0.174345499912152	Relative
NIHTB_CrystallizedComposite_AgeCorrectedSS	Occipital_Inf_L	clustering coefficient	-2.894074261327533	0.0986482169733273	-10.594572845059592	0.0002825936437747	2.9247370153319405	0.3077719709584831	Relative
NIHTB_DCCS_AgeCorrectedSS	Occipital_Inf_R	clustering coefficient	-2.988158808882635	0.1445591501725607	-6.921445723068642	0.0208870721186573	5.585632412642856	0.0732875629875798	Relative
NIHTB_Flanker_AgeCorrectedSS	Occipital_Inf_R	clustering coefficient	-3.459180242998571	0.0576540745421888	-4.898692853365396	0.0641531656406261	3.893726125384519	0.1581053120983348	Relative
NIHTB_ListSorting_AgeCorrectedSS	Occipital_Inf_R	clustering coefficient	-0.6222984816312901	0.748126623635343	-2.952224407248488	0.2998677215695919	-0.2199835640140563	0.9405724649089406	Relative
BRIEF-P_Inhibit_T	Occipital_Inf_R	clustering coefficient	-1.465554684424981	0.1736518221235642	3.0534711058292463	0.0565917501272029	0.164405262106157	0.924959308676678	Relative
BRIEF-P_WorkingMemory_T	Occipital_Inf_R	clustering coefficient	-1.051766955224857	0.5516774844529526	6.828414647423293	0.0103950890906105	-0.1398621800011069	0.961225133016627	Relative
BRIEF-P_Shift_T	Occipital_Inf_R	clustering coefficient	-1.9577308418672663	0.2015414916392232	4.983564670373927	0.0294630147693141	-0.4240379471489663	0.8645520903678259	Relative
WISC_DigitSpan_ss	Occipital_Inf_R	clustering coefficient	-0.116176475494167	0.801047164183912	-1.0959812530916655	0.1064874893997591	-0.5682824251489498	0.4454000139595206	Relative
NIHTB_FluidComposite_AgeCorrectedSS	Occipital_Inf_R	clustering coefficient	-3.519666031782307	0.1794441721963023	-9.320640040733204	0.017673848098759	4.648349875510946	0.2510536384976027	Relative
NIHTB_CrystallizedComposite_AgeCorrectedSS	Occipital_Inf_R	clustering coefficient	-4.03770830412236	0.0355368580301758	-10.13519485617265	0.0004851589029177	2.720229412278082	0.3566710294903729	Relative
NIHTB_DCCS_AgeCorrectedSS	Fusiform_L	clustering coefficient	-0.5565373065068956	0.7669590272959725	-6.880784294508956	0.0218193704459045	3.0870733609307663	0.2969827872213599	Relative
NIHTB_Flanker_AgeCorrectedSS	Fusiform_L	clustering coefficient	-1.659304996377034	0.3192720128405253	-5.198595626577789	0.0496452968289504	3.700358176210595	0.1587974823122052	Relative
NIHTB_ListSorting_AgeCorrectedSS	Fusiform_L	clustering coefficient	0.6484284718602277	0.7140729167448743	-3.184764673337602	0.2600812777709489	-0.1071334774466779	0.9695310451443075	Relative
BRIEF-P_Inhibit_T	Fusiform_L	clustering coefficient	-1.6027443309433378	0.0983890271603478	2.8614237592945697	0.0709220370341218	0.4266764147773155	0.7945452473677859	Relative
BRIEF-P_WorkingMemory_T	Fusiform_L	clustering coefficient	-1.3871602313800624	0.3814930639852839	6.692952667894984	0.0110218038669794	-0.7648682817735426	0.7765553558759454	Relative
BRIEF-P_Shift_T	Fusiform_L	clustering coefficient	-1.780320611146887	0.196819903314126	4.675286425695267	0.0393077090288548	-0.8122541298877122	0.728377512495632	Relative
WISC_DigitSpan_ss	Fusiform_L	clustering coefficient	-0.1856837993674448	0.6543608202642452	-1.151559770571135	0.0870882179652989	-0.6466224769287474	0.355301349536371	Relative
NIHTB_FluidComposite_AgeCorrectedSS	Fusiform_L	clustering coefficient	-0.895199705095213	0.708851560188615	-9.570086957404236	0.0147744164516673	3.235229490732384	0.4028736050617754	Relative
NIHTB_CrystallizedComposite_AgeCorrectedSS	Fusiform_L	clustering coefficient	-2.9913320126541105	0.0897908068132005	-10.552521457990457	0.0002944071428008	2.095177549942607	0.4550138736020463	Relative
NIHTB_DCCS_AgeCorrectedSS	Fusiform_R	clustering coefficient	-1.179267375969662	0.5365044715207087	-6.952788784054415	0.0206553763949931	3.716847808178764	0.2073601535337285	Relative
NIHTB_Flanker_AgeCorrectedSS	Fusiform_R	clustering coefficient	-2.097919135357738	0.214815468007678	-5.213212585415906	0.0489914455520244	4.203252141373114	0.1076163879378653	Relative
NIHTB_ListSorting_AgeCorrectedSS	Fusiform_R	clustering coefficient	-0.0187411551973906	0.9916915319259364	-3.2272700802359364	0.2553479496314593	0.6929356410059866	0.803521545914986	Relative
BRIEF-P_Inhibit_T	Fusiform_R	clustering coefficient	-2.006491781347067	0.0452009576157813	3.0293085752791464	0.0546402732640884	0.7318361856971408	0.6507481691789305	Relative
BRIEF-P_WorkingMemory_T	Fusiform_R	clustering coefficient	-1.942264973604536	0.2371983102310836	6.913250244753004	0.0086764362990593	-0.1079628256251009	0.9677682527813908	Relative
BRIEF-P_Shift_T	Fusiform_R	clustering coefficient	-2.343473694111604	0.1001967617206295	4.955215314142407	0.0283728931536537	-0.3402362546241769	0.88282868163663	Relative
WISC_DigitSpan_ss	Fusiform_R	clustering coefficient	-0.1065290243490979	0.8053917192161867	-1.0980042024273984	0.1043195445642538	-0.6406919632190871	0.3593138226005926	Relative
NIHTB_FluidComposite_AgeCorrectedSS	Fusiform_R	clustering coefficient	-1.9161812438156085	0.4313840265630198	-9.591041671843248	0.0146672730767065	4.155081074269263	0.2772770335758945	Relative
NIHTB_CrystallizedComposite_AgeCorrectedSS	Fusiform_R	clustering coefficient	-3.5562559086695416	0.0467289015935627	-10.382316189925024	0.0003563575874212	2.8257835136506007	0.3085231225416963	Relative
NIHTB_DCCS_AgeCorrectedSS	Postcentral_L	clustering coefficient	-1.4101537166202265	0.4910543294771192	-7.054615773592751	0.0184443760251789	4.728464232446306	0.1187106669468755	Relative
NIHTB_Flanker_AgeCorrectedSS	Postcentral_L	clustering coefficient	-3.8627606644427295	0.0332265166775659	-5.116358361363141	0.050733911934881	5.57829530547291	0.0368539303535319	Relative
NIHTB_ListSorting_AgeCorrectedSS	Postcentral_L	clustering coefficient	-1.8870891703931727	0.3295282466000273	-2.935731243045552	0.2992491257113902	1.01272010935478	0.7251066797901994	Relative
BRIEF-P_Inhibit_T	Postcentral_L	clustering coefficient	-1.7695768002735632	0.1031232721760564	2.9274848714439057	0.0661948535772722	1.0193498733766748	0.5457211591034263	Relative
BRIEF-P_WorkingMemory_T	Postcentral_L	clustering coefficient	-1.378485525183394	0.4374520002015557	6.691441580107332	0.0115126393810676	-0.1413372689350576	0.9593594951377976	Relative
BRIEF-P_Shift_T	Postcentral_L	clustering coefficient	-1.9263064897958375	0.2140740955251248	4.698610423195912	0.0401778143492012	0.2447450474115186	0.9192834319676184	Relative
WISC_DigitSpan_ss	Postcentral_L	clustering coefficient	-0.5378055947065237	0.2455230407696405	-1.1661179583712082	0.0806559406960158	-0.353509226434002	0.6189143922980692	Relative
NIHTB_FluidComposite_AgeCorrectedSS	Postcentral_L	clustering coefficient	-4.152124914744752	0.1123560333774449	-9.521538927333166	0.0147050023124334	6.196096868294816	0.1172554795819156	Relative
NIHTB_CrystallizedComposite_AgeCorrectedSS	Postcentral_L	clustering coefficient	-4.4204142619121365	0.0211214614729305	-10.252747583067034	0.0003882410786739	3.14419339245546	0.273005313702114	Relative
NIHTB_DCCS_AgeCorrectedSS	Postcentral_R	clustering coefficient	-1.5148692147323508	0.4566314002807248	-6.957809575170593	0.019962936175441	4.487859313506729	0.1346157378866795	Relative
NIHTB_Flanker_AgeCorrectedSS	Postcentral_R	clustering coefficient	-3.16932912332352	0.0796000717993993	-5.142526389448274	0.0507800191885241	4.515333214576218	0.0889008434960658	Relative
NIHTB_ListSorting_AgeCorrectedSS	Postcentral_R	clustering coefficient	-1.1503675022842503	0.5498446703705453	-3.065000353111598	0.2783192601825652	0.5954766451156157	0.833943702963314	Relative
BRIEF-P_Inhibit_T	Postcentral_R	clustering coefficient	-2.130245420368745	0.0464329946143602	2.987134631738275	0.058854233531402	1.403278958333885	0.4016246854028082	Relative
BRIEF-P_WorkingMemory_T	Postcentral_R	clustering coefficient	-2.3710685994851977	0.1696617344074787	6.802495412611734	0.0087934707087526	-1.0672880317454665	0.6941100846154825	Relative
BRIEF-P_Shift_T	Postcentral_R	clustering coefficient	-2.4221192341143665	0.1101938950623551	4.780454907697712	0.03425515657198	-0.3101087435124252	0.8962136320566403	Relative
WISC_DigitSpan_ss	Postcentral_R	clustering coefficient	-0.1894704246186187	0.6829508007174842	-1.15743650490127	0.0885758641111069	-0.3092302762245436	0.6686163220241554	Relative
NIHTB_FluidComposite_AgeCorrectedSS	Postcentral_R	clustering coefficient	-3.078660798913784	0.2363830049186278	-9.565811719963351	0.0143293246099866	5.36451426506156	0.1727888191584695	Relative
NIHTB_CrystallizedComposite_AgeCorrectedSS	Postcentral_R	clustering coefficient	-4.640233046648578	0.0147688036416811	-10.559056855779149	0.0002485545159383	4.486966623315638	0.1117251789342321	Relative
NIHTB_DCCS_AgeCorrectedSS	Parietal_Sup_L	clustering coefficient	-0.8478165697004548	0.6639099194483066	-7.108854653207533	0.0177873815531906	4.451771699739767	0.1502266097146369	Relative
NIHTB_Flanker_AgeCorrectedSS	Parietal_Sup_L	clustering coefficient	-2.0436762066067518	0.2410356176321514	-5.101798428186465	0.0552603212806017	3.182704656542619	0.2476307403727331	Relative
NIHTB_ListSorting_AgeCorrectedSS	Parietal_Sup_L	clustering coefficient	0.7564664427100867	0.6822525369916936	-3.167414118617226	0.2647306596711772	-0.7949276006177824	0.7860742488667134	Relative
BRIEF-P_Inhibit_T	Parietal_Sup_L	clustering coefficient	-2.342763892009486	0.0162892740705083	3.1201291009410355	0.0462974485818983	0.8654895516201635	0.5983970817872224	Relative
BRIEF-P_WorkingMemory_T	Parietal_Sup_L	clustering coefficient	-2.080946896269622	0.1960838449483116	7.0170282565406925	0.0079727423837451	0.0006514013073723	0.9998107108114348	Relative
BRIEF-P_Shift_T	Parietal_Sup_L	clustering coefficient	-2.345977549467384	0.0939996128443804	5.0522505243806375	0.0265478997129301	-0.1420582226682736	0.9524235738011132	Relative
WISC_DigitSpan_ss	Parietal_Sup_L	clustering coefficient	-0.0540473063294174	0.8993826319116193	-1.1022914046060324	0.1077001741199674	-0.3680280057344465	0.6108720195144404	Relative
NIHTB_FluidComposite_AgeCorrectedSS	Parietal_Sup_L	clustering coefficient	-1.2863820559904875	0.6072352038642344	-9.64223253850685	0.014492815522331	3.622232833215865	0.3697920630608597	Relative
NIHTB_CrystallizedComposite_AgeCorrectedSS	Parietal_Sup_L	clustering coefficient	-3.301618739375413	0.0726607055681765	-10.361148512117136	0.0003837365904617	2.4684419081419104	0.4093668256659887	Relative
NIHTB_DCCS_AgeCorrectedSS	Parietal_Sup_R	clustering coefficient	-0.6182130870383146	0.7541015678480776	-7.346078260424494	0.0150064295614704	4.240509026089616	0.1650326034856077	Relative
NIHTB_Flanker_AgeCorrectedSS	Parietal_Sup_R	clustering coefficient	-2.4075002370511145	0.1716864914000092	-5.131000416018915	0.0548417218207856	3.734650375046448	0.1690021104823595	Relative
NIHTB_ListSorting_AgeCorrectedSS	Parietal_Sup_R	clustering coefficient	-0.1329183189142649	0.943351976155848	-3.0498437632553577	0.2863128873726625	-0.2523519350948057	0.9304037314117436	Relative
BRIEF-P_Inhibit_T	Parietal_Sup_R	clustering coefficient	-1.81386454890957	0.0743430470023514	3.054275222727078	0.0555203251461439	0.8366477186784875	0.610408798335891	Relative
BRIEF-P_WorkingMemory_T	Parietal_Sup_R	clustering coefficient	-1.312024233840131	0.4308031424762137	6.947306126218285	0.0090527356128453	-0.4374551168961913	0.8717892932887161	Relative
BRIEF-P_Shift_T	Parietal_Sup_R	clustering coefficient	-1.5517903593624376	0.285595126700806	4.9814333095845855	0.0305332970185466	-0.5922755384382334	0.8019758186933255	Relative
WISC_DigitSpan_ss	Parietal_Sup_R	clustering coefficient	-0.3017108679316611	0.4909357513607699	-1.0954300182037746	0.1084758587299471	-0.111458922904823	0.8745572591404138	Relative
NIHTB_FluidComposite_AgeCorrectedSS	Parietal_Sup_R	clustering coefficient	-2.689080017184447	0.2878480510129396	-9.533556621924884	0.0158773075738575	4.563368901827486	0.2516550231662606	Relative
NIHTB_CrystallizedComposite_AgeCorrectedSS	Parietal_Sup_R	clustering coefficient	-4.3751112497690965	0.0180852288892686	-10.165758827316006	0.0004656637535866	3.7072779453947593	0.1994753532412922	Relative
NIHTB_DCCS_AgeCorrectedSS	Parietal_Inf_L	clustering coefficient	-0.7701542181693766	0.6856261128064898	-7.12461960365732	0.0171494265083498	4.703076064752391	0.1161731348140536	Relative
NIHTB_Flanker_AgeCorrectedSS	Parietal_Inf_L	clustering coefficient	-2.068905844643162	0.2232629485826986	-5.200335394098158	0.0497799094331968	4.121506745413599	0.1219548913163348	Relative
NIHTB_ListSorting_AgeCorrectedSS	Parietal_Inf_L	clustering coefficient	0.6833650130909866	0.7051970331594133	-3.238675541085495	0.2537463624841372	-0.1526009650449339	0.9572130986883416	Relative
BRIEF-P_Inhibit_T	Parietal_Inf_L	clustering coefficient	-1.855896276844543	0.0681648082030634	2.9657383551175696	0.0603335651787967	0.5052432394105814	0.7520200176801454	Relative
BRIEF-P_WorkingMemory_T	Parietal_Inf_L	clustering coefficient	-1.3958702710347315	0.4042299676076899	6.792958458417217	0.0102133339785674	-0.2846233154403376	0.9145089682497706	Relative
BRIEF-P_Shift_T	Parietal_Inf_L	clustering coefficient	-1.678580066685224	0.2491754360660487	4.812161071007575	0.0349269117885197	-0.6442751632665792	0.7797167889664904	Relative
WISC_DigitSpan_ss	Parietal_Inf_L	clustering coefficient	-0.1052498988038989	0.8089706907806795	-1.114940035471226	0.0993092973308721	-0.5815862430252547	0.3977571146448545	Relative
NIHTB_FluidComposite_AgeCorrectedSS	Parietal_Inf_L	clustering coefficient	-1.5995322317451004	0.5122137924363257	-9.714382197329767	0.0133893489378537	4.720989041689417	0.2272742670474682	Relative
NIHTB_CrystallizedComposite_AgeCorrectedSS	Parietal_Inf_L	clustering coefficient	-4.363712797494907	0.0146307732647198	-10.454113719870278	0.0002943846790688	4.414890076668596	0.1169630692139331	Relative
NIHTB_DCCS_AgeCorrectedSS	Parietal_Inf_R	clustering coefficient	-1.241538700242858	0.5279777123956687	-7.097201322582392	0.0188336276406811	3.9320120223095065	0.1891996725762483	Relative
NIHTB_Flanker_AgeCorrectedSS	Parietal_Inf_R	clustering coefficient	-2.258137478728285	0.1967862012479401	-5.1380888711114645	0.0542309053095514	3.643275880169678	0.1702826275355156	Relative
NIHTB_ListSorting_AgeCorrectedSS	Parietal_Inf_R	clustering coefficient	-0.187510876064765	0.9195951310390432	-3.0534426358133384	0.2854767608162724	-0.1604874623942551	0.9549258015110386	Relative
BRIEF-P_Inhibit_T	Parietal_Inf_R	clustering coefficient	-1.2109174609887907	0.2597827942369931	2.9564287824529525	0.0676199253899769	0.876845221449502	0.5954450351052745	Relative
BRIEF-P_WorkingMemory_T	Parietal_Inf_R	clustering coefficient	-0.2853198516108669	0.8706966365295565	6.774708849175587	0.0113419779640531	-0.6866851650508259	0.7994394122853826	Relative
BRIEF-P_Shift_T	Parietal_Inf_R	clustering coefficient	-1.0233187936346653	0.5029746448462564	4.924665694959419	0.0333834895679714	-0.8528138309051619	0.7170217067797529	Relative
WISC_DigitSpan_ss	Parietal_Inf_R	clustering coefficient	-0.2455703437898823	0.5899596485517018	-1.0871333124897369	0.1110715882500449	-0.2058873514957824	0.7679444576976312	Relative
NIHTB_FluidComposite_AgeCorrectedSS	Parietal_Inf_R	clustering coefficient	-3.248584184400103	0.1952510197980609	-9.523937577424594	0.0155695693355234	5.305903875878049	0.1737730800524194	Relative
NIHTB_CrystallizedComposite_AgeCorrectedSS	Parietal_Inf_R	clustering coefficient	-3.632921532485797	0.0489217020016343	-10.30608253964186	0.0004292925566689	3.424537482456528	0.2292127558953277	Relative
NIHTB_DCCS_AgeCorrectedSS	SupraMarginal_L	clustering coefficient	-0.4985347933090181	0.7848923623314578	-6.9957940387962125	0.0191084910660785	4.383758526211955	0.1464849905630482	Relative
NIHTB_Flanker_AgeCorrectedSS	SupraMarginal_L	clustering coefficient	-1.9139279252752268	0.2408983310380611	-5.154807545486334	0.0517568919321464	3.5206390270656254	0.190223705001034	Relative
NIHTB_ListSorting_AgeCorrectedSS	SupraMarginal_L	clustering coefficient	-0.2899091280631429	0.8671135434867833	-3.136333542166985	0.2682697072006937	0.3110495004758992	0.9141209537525156	Relative
BRIEF-P_Inhibit_T	SupraMarginal_L	clustering coefficient	-2.2138504704797413	0.0193222078388439	2.7869489654182797	0.0722591385689909	0.5177001891397964	0.7541864224620911	Relative
BRIEF-P_WorkingMemory_T	SupraMarginal_L	clustering coefficient	-2.002308972785409	0.2014884757279681	6.612122408637991	0.011806926136489	0.4423205963801568	0.8732144965951112	Relative
BRIEF-P_Shift_T	SupraMarginal_L	clustering coefficient	-1.5254724349466136	0.2646875283238119	4.546709839781682	0.0458217689824256	-1.003302495862451	0.6787523757090328	Relative
WISC_DigitSpan_ss	SupraMarginal_L	clustering coefficient	-0.0206732561450281	0.959681036758392	-1.1835157170845612	0.0794055793015828	-0.8423021028754298	0.2435876760989016	Relative
NIHTB_FluidComposite_AgeCorrectedSS	SupraMarginal_L	clustering coefficient	-1.536425475565592	0.5121258577908807	-9.593579050327511	0.0144741585199111	4.168323985792558	0.2960142864400465	Relative
NIHTB_CrystallizedComposite_AgeCorrectedSS	SupraMarginal_L	clustering coefficient	-2.455881996278161	0.1557525029689523	-10.523410724014475	0.0003261460610763	1.827318390449292	0.5301847756464871	Relative
NIHTB_DCCS_AgeCorrectedSS	SupraMarginal_R	clustering coefficient	-0.9469094240870846	0.6252659645210803	-6.947710252137687	0.0207022372869177	3.5191427501824437	0.2450827355044141	Relative
NIHTB_Flanker_AgeCorrectedSS	SupraMarginal_R	clustering coefficient	-1.4467308070379263	0.4026066612274602	-5.10271969012526	0.0555367101719983	2.061166029762223	0.443881431860986	Relative
NIHTB_ListSorting_AgeCorrectedSS	SupraMarginal_R	clustering coefficient	-0.5936314053567189	0.7453368865347809	-3.0586044613521897	0.2804721063568742	-0.0071212399615269	0.9980245952056698	Relative
BRIEF-P_Inhibit_T	SupraMarginal_R	clustering coefficient	-2.1481677442754306	0.0346812291042014	2.944544770101874	0.0610894577264774	1.2071931053112108	0.4643063078990495	Relative
BRIEF-P_WorkingMemory_T	SupraMarginal_R	clustering coefficient	-2.219150381464512	0.1841171782036287	6.77364107588595	0.0100485416160506	1.109331616625146	0.6845151371600674	Relative
BRIEF-P_Shift_T	SupraMarginal_R	clustering coefficient	-2.016845472461556	0.1653524204246767	4.721822100831979	0.0376455467756476	-0.3390533942246193	0.8864008498889134	Relative
WISC_DigitSpan_ss	SupraMarginal_R	clustering coefficient	-0.0436678337343781	0.9207233064879948	-1.1633688878598558	0.0848119445756303	-0.7428007646625079	0.2971612751309807	Relative
NIHTB_FluidComposite_AgeCorrectedSS	SupraMarginal_R	clustering coefficient	-1.73115613837305	0.4851624972524503	-9.437175549386405	0.0164704931019507	2.3526902673722674	0.5527297396507401	Relative
NIHTB_CrystallizedComposite_AgeCorrectedSS	SupraMarginal_R	clustering coefficient	-2.889798053020003	0.1125374577392417	-10.508732593797948	0.0003263229480314	2.2087527692740805	0.4444758080212243	Relative
NIHTB_DCCS_AgeCorrectedSS	Angular_L	clustering coefficient	0.1032439390120477	0.9594249630339032	-7.259269457897912	0.0156779789050711	3.739702596926562	0.2314647028355474	Relative
NIHTB_Flanker_AgeCorrectedSS	Angular_L	clustering coefficient	0.5362790474785591	0.7683677182925128	-5.21909663210843	0.051758851907394	0.4033368691298026	0.8852672727356072	Relative
NIHTB_ListSorting_AgeCorrectedSS	Angular_L	clustering coefficient	2.136762127056317	0.2635106361696972	-2.9111194562049616	0.3014407161503168	-4.4123124234676165	0.1340951643939205	Relative
BRIEF-P_Inhibit_T	Angular_L	clustering coefficient	-1.1777422424687334	0.269787580759211	2.888358254158484	0.073127139944927	0.9044305409549812	0.5905177079214832	Relative
BRIEF-P_WorkingMemory_T	Angular_L	clustering coefficient	-0.0014809085188183	0.9993220337990346	6.6044694594121385	0.0132817255238339	0.2205949565128065	0.9361366897041716	Relative
BRIEF-P_Shift_T	Angular_L	clustering coefficient	-0.4350087742146894	0.7747386998294279	4.7737251462697765	0.038924166879656	-1.3620658424482428	0.5708225133832479	Relative
WISC_DigitSpan_ss	Angular_L	clustering coefficient	-0.359774426536735	0.416364074239005	-1.0591972253990831	0.1118894920686904	-0.6589110449144466	0.3438797025694885	Relative
NIHTB_FluidComposite_AgeCorrectedSS	Angular_L	clustering coefficient	-0.6126866771329662	0.8144892493301463	-9.540338881188946	0.0158063407057594	2.02354549357328	0.6208625378052682	Relative
NIHTB_CrystallizedComposite_AgeCorrectedSS	Angular_L	clustering coefficient	-1.5844364488048188	0.415868720655466	-10.427219560842495	0.0004133024602596	0.8009159212667784	0.7924464646708361	Relative
NIHTB_DCCS_AgeCorrectedSS	Angular_R	clustering coefficient	-1.0573578542019018	0.5965962339136074	-7.370886764572287	0.0140370049762519	5.151962650734065	0.0863213410188229	Relative
NIHTB_Flanker_AgeCorrectedSS	Angular_R	clustering coefficient	-1.247459861629095	0.4870738263061511	-5.238070766963379	0.0508290228998304	2.724119134544876	0.3106224055364878	Relative
NIHTB_ListSorting_AgeCorrectedSS	Angular_R	clustering coefficient	0.6028746963500695	0.7511951398619152	-3.1494509381039117	0.2705784192827244	-0.7352569303431021	0.797543671229206	Relative
BRIEF-P_Inhibit_T	Angular_R	clustering coefficient	-1.167681078038179	0.2835555371594752	3.0391235793216955	0.0612966639488574	0.4946489746250588	0.7683302287976271	Relative
BRIEF-P_WorkingMemory_T	Angular_R	clustering coefficient	-0.3646815456012701	0.8376734547308919	6.689245730730987	0.0128076453150745	0.2176481027974857	0.9370139724872864	Relative
BRIEF-P_Shift_T	Angular_R	clustering coefficient	-0.4557345804660396	0.7681055259308794	5.004715069506244	0.031104394428284	-1.919248926140259	0.4231176160905262	Relative
WISC_DigitSpan_ss	Angular_R	clustering coefficient	0.0156562266649155	0.9729379084530038	-1.0691717011001445	0.1175352201642966	-0.637185446052416	0.369818479574003	Relative
NIHTB_FluidComposite_AgeCorrectedSS	Angular_R	clustering coefficient	-2.187631439369209	0.3939471735747484	-9.853572700776509	0.012639144398069	5.266147775035655	0.180569343766231	Relative
NIHTB_CrystallizedComposite_AgeCorrectedSS	Angular_R	clustering coefficient	-2.9099542380222325	0.1278061153123093	-10.540519774178104	0.0003538969411779	3.324715214590984	0.2532228034183504	Relative
NIHTB_DCCS_AgeCorrectedSS	Precuneus_L	clustering coefficient	-1.025824375805746	0.5928241191734993	-7.061734020537237	0.0185865022123004	4.116354314900112	0.168027612402492	Relative
NIHTB_Flanker_AgeCorrectedSS	Precuneus_L	clustering coefficient	-2.17087184801353	0.2036727798055372	-5.20946555539131	0.0496195658747888	3.753287335550004	0.1568648080855413	Relative
NIHTB_ListSorting_AgeCorrectedSS	Precuneus_L	clustering coefficient	-0.1473365262836412	0.9352736694265488	-3.172987008453609	0.2636426690313883	0.4196898758615834	0.8818963821838487	Relative
BRIEF-P_Inhibit_T	Precuneus_L	clustering coefficient	-1.6871973812040146	0.0910923886794368	3.0179891718418386	0.0584147580110443	0.8631193638588377	0.5951786284585084	Relative
BRIEF-P_WorkingMemory_T	Precuneus_L	clustering coefficient	-0.9490305623214734	0.5598818434740378	6.921141705324159	0.0089570637223858	-1.4628246728942955	0.5837142812371608	Relative
BRIEF-P_Shift_T	Precuneus_L	clustering coefficient	-1.9539655176100432	0.1697957661400971	4.930283098083464	0.0311591399020009	0.014877628100015	0.9948844071993836	Relative
WISC_DigitSpan_ss	Precuneus_L	clustering coefficient	-0.186010779879252	0.6612411778027323	-1.0876071823497353	0.108032550370006	-0.5207548793874879	0.4517283558695867	Relative
NIHTB_FluidComposite_AgeCorrectedSS	Precuneus_L	clustering coefficient	-2.945858874775291	0.2293500727660694	-9.5947496798766	0.0143052223733303	5.034642490865499	0.1959215436797689	Relative
NIHTB_CrystallizedComposite_AgeCorrectedSS	Precuneus_L	clustering coefficient	-2.64503965707492	0.1443482404706697	-10.492750049417603	0.000344976431064	2.005438954701257	0.4830658152644543	Relative
NIHTB_DCCS_AgeCorrectedSS	Precuneus_R	clustering coefficient	-0.2750944956846752	0.8851667201462483	-7.030029468067987	0.0193737762234216	3.1441837653012983	0.2949902298892063	Relative
NIHTB_Flanker_AgeCorrectedSS	Precuneus_R	clustering coefficient	-2.2889777796610744	0.1763620482636415	-5.156713405838408	0.0518404576681276	3.668153797962105	0.1683246979949325	Relative
NIHTB_ListSorting_AgeCorrectedSS	Precuneus_R	clustering coefficient	-0.4882466308493038	0.7859614094100602	-3.119334348657667	0.2715726909128168	0.4415843911829443	0.876351050526105	Relative
BRIEF-P_Inhibit_T	Precuneus_R	clustering coefficient	-1.716044260115419	0.0774128273791478	3.003538620529953	0.0592674780043569	1.0081652745177714	0.5302876427434999	Relative
BRIEF-P_WorkingMemory_T	Precuneus_R	clustering coefficient	-1.4937696169159091	0.3460963805749841	6.923306721891556	0.0088421408791471	-0.5408852410069125	0.837466058254796	Relative
BRIEF-P_Shift_T	Precuneus_R	clustering coefficient	-1.9699355707782549	0.1537511343312711	4.949350372588849	0.0299011728705333	-0.3115786715241913	0.891691413189238	Relative
WISC_DigitSpan_ss	Precuneus_R	clustering coefficient	-0.1310837417339519	0.7524422883213607	-1.1025423570725146	0.1043876007339973	-0.4779488270427392	0.4870063635195405	Relative
NIHTB_FluidComposite_AgeCorrectedSS	Precuneus_R	clustering coefficient	-1.8579306368421291	0.4455464924215999	-9.544436488964882	0.0152885336922437	3.543166052917711	0.3663263635968132	Relative
NIHTB_CrystallizedComposite_AgeCorrectedSS	Precuneus_R	clustering coefficient	-1.9171317250385136	0.2863415517584369	-10.511346837562032	0.0003586348634466	1.5286000740876673	0.5965949880327273	Relative
NIHTB_DCCS_AgeCorrectedSS	Paracentral_Lobule_L	clustering coefficient	-1.3879023732661335	0.4761457524609384	-7.049331166883039	0.0184951889314127	4.788458569107342	0.1069276336140383	Relative
NIHTB_Flanker_AgeCorrectedSS	Paracentral_Lobule_L	clustering coefficient	-2.363865408319001	0.1737746926853652	-5.116377400701509	0.0536749262288031	3.860264246458709	0.1436349499570478	Relative
NIHTB_ListSorting_AgeCorrectedSS	Paracentral_Lobule_L	clustering coefficient	-0.7403449458156305	0.688328729433548	-3.0103017062410675	0.2887866889778092	0.11861725641565	0.9664408339923112	Relative
BRIEF-P_Inhibit_T	Paracentral_Lobule_L	clustering coefficient	-1.2992315008425177	0.2054479025669145	2.978484939165984	0.0644973023307088	0.7831227094301588	0.6316241621410843	Relative
BRIEF-P_WorkingMemory_T	Paracentral_Lobule_L	clustering coefficient	-0.5941501945136319	0.723009453202567	6.774763090981571	0.0111756342812053	-0.322865720470133	0.90408047915048	Relative
BRIEF-P_Shift_T	Paracentral_Lobule_L	clustering coefficient	-1.5085633962502674	0.3028405632684177	4.864369921935082	0.0352477717596804	0.243393066730785	0.9169124581920418	Relative
WISC_DigitSpan_ss	Paracentral_Lobule_L	clustering coefficient	-0.482701059185301	0.2643112987557893	-1.0585913452447333	0.1158166432392311	-0.1981519809593281	0.7719981772542723	Relative
NIHTB_FluidComposite_AgeCorrectedSS	Paracentral_Lobule_L	clustering coefficient	-2.949427453453384	0.2368847616519648	-9.541224110472506	0.0148813938708703	5.259272673364923	0.174553635491228	Relative
NIHTB_CrystallizedComposite_AgeCorrectedSS	Paracentral_Lobule_L	clustering coefficient	-5.127764190103264	0.0047799049742186	-10.305344203619958	0.0003133244723145	4.63726456150509	0.0961503966132567	Relative
NIHTB_DCCS_AgeCorrectedSS	Paracentral_Lobule_R	clustering coefficient	-0.844971854089068	0.6439899978584201	-7.137192341759606	0.0174635677476972	4.356722624385188	0.1523820851061109	Relative
NIHTB_Flanker_AgeCorrectedSS	Paracentral_Lobule_R	clustering coefficient	-1.6202601216593897	0.3206468839840106	-5.227754508935566	0.0497564539482712	3.3121891564206893	0.2213636546543827	Relative
NIHTB_ListSorting_AgeCorrectedSS	Paracentral_Lobule_R	clustering coefficient	0.6305543139129981	0.7155667774570285	-3.1262792281300253	0.2713099190026422	-0.8299811047248935	0.7734569127889608	Relative
BRIEF-P_Inhibit_T	Paracentral_Lobule_R	clustering coefficient	-1.5156285672638876	0.1036228817625364	3.0016240705025363	0.0600409922616897	0.411139190819461	0.8049605789024841	Relative
BRIEF-P_WorkingMemory_T	Paracentral_Lobule_R	clustering coefficient	-0.7820281653108919	0.6087323081450127	6.836210210708372	0.0103012350869683	-0.7492388332549592	0.7854653606498275	Relative
BRIEF-P_Shift_T	Paracentral_Lobule_R	clustering coefficient	-1.5950986823043751	0.2307225689739641	4.896761959560767	0.033061575379586	-0.412642320373375	0.8628424895567997	Relative
WISC_DigitSpan_ss	Paracentral_Lobule_R	clustering coefficient	-0.1914426702857362	0.6310291083619042	-1.0920935346432286	0.1085702564183282	-0.3955981768916889	0.5784761053848962	Relative
NIHTB_FluidComposite_AgeCorrectedSS	Paracentral_Lobule_R	clustering coefficient	-1.7287690350843286	0.4602835818637452	-9.66622799799399	0.0140541242836485	4.252071355725898	0.2851573765241219	Relative
NIHTB_CrystallizedComposite_AgeCorrectedSS	Paracentral_Lobule_R	clustering coefficient	-3.3322715855021388	0.0526864796577232	-10.419898701261356	0.0003495682800309	2.59870156398939	0.3691456226497647	Relative
NIHTB_DCCS_AgeCorrectedSS	Caudate_L	clustering coefficient	-1.1232096521126915	0.5960046717321581	-6.910264778411862	0.021549090341969	3.316985239502905	0.2883026470377468	Relative
NIHTB_Flanker_AgeCorrectedSS	Caudate_L	clustering coefficient	-0.5038255897858974	0.7887632789319168	-5.263591604760627	0.0480148103084028	2.6730860978094837	0.3350187437063859	Relative
NIHTB_ListSorting_AgeCorrectedSS	Caudate_L	clustering coefficient	-0.0530736645749401	0.9787842524421976	-3.108596621744047	0.2725911135283707	-0.1963075889311745	0.9468228552169092	Relative
BRIEF-P_Inhibit_T	Caudate_L	clustering coefficient	-1.557328574652871	0.1589387616776587	2.988693253434887	0.0607992471557206	0.1515215110438632	0.9304070891244536	Relative
BRIEF-P_WorkingMemory_T	Caudate_L	clustering coefficient	-1.6534032371541414	0.3574859665365599	6.856927108551587	0.0090722288604234	-1.2624825788074163	0.6557328800451794	Relative
BRIEF-P_Shift_T	Caudate_L	clustering coefficient	-1.7230471649805952	0.2682602868618648	4.84561869435831	0.0318284850112719	-1.9315498550005288	0.4310764988294225	Relative
WISC_DigitSpan_ss	Caudate_L	clustering coefficient	-0.4140585879775685	0.3766480372697496	-1.1124387973880432	0.0995943990345962	-0.2108770919317022	0.7744101014067502	Relative
NIHTB_FluidComposite_AgeCorrectedSS	Caudate_L	clustering coefficient	-0.948454069182532	0.7259846764637088	-9.505385195427376	0.015649559020098	2.567726733257261	0.5323457369630488	Relative
NIHTB_CrystallizedComposite_AgeCorrectedSS	Caudate_L	clustering coefficient	-1.8563284039388783	0.3527626781565264	-10.478384215562691	0.0003686677781192	0.9563263814619256	0.7475493157487316	Relative
NIHTB_DCCS_AgeCorrectedSS	Caudate_R	clustering coefficient	-2.322750204783811	0.3095065829448024	-6.811015891467651	0.0236786423576502	4.002789991891443	0.2133734159517476	Relative
NIHTB_Flanker_AgeCorrectedSS	Caudate_R	clustering coefficient	-2.0506271386409582	0.3132315574967028	-5.045826362163052	0.0587417161872128	2.808548787371299	0.3258170143411192	Relative
NIHTB_ListSorting_AgeCorrectedSS	Caudate_R	clustering coefficient	-0.868674297098274	0.685379181396206	-2.776648492858057	0.3265983130816438	-1.140500746842673	0.7060307691321053	Relative
BRIEF-P_Inhibit_T	Caudate_R	clustering coefficient	-2.161019105737101	0.0776397786827665	3.1970949911108733	0.0455598308772088	1.075916761374465	0.5428643156511004	Relative
BRIEF-P_WorkingMemory_T	Caudate_R	clustering coefficient	-1.4788448789589368	0.4627042810915525	6.928977601646754	0.0095653260469146	0.425698411233097	0.8844060219366476	Relative
BRIEF-P_Shift_T	Caudate_R	clustering coefficient	-1.265661217120833	0.4684406817432354	5.045316511681987	0.0285408090464245	-1.48414229242383	0.5591811430034273	Relative
WISC_DigitSpan_ss	Caudate_R	clustering coefficient	0.3163902121647696	0.5414691363052123	-1.1195127974960697	0.0989940023414725	-1.0567641294110115	0.162353572894243	Relative
NIHTB_FluidComposite_AgeCorrectedSS	Caudate_R	clustering coefficient	-2.7930810744363663	0.3384459862826511	-9.259327935742933	0.018557912079504	3.0792333812497503	0.4641689213563311	Relative
NIHTB_CrystallizedComposite_AgeCorrectedSS	Caudate_R	clustering coefficient	-2.456288600348449	0.2549229647971512	-10.405446923485062	0.0004103821632578	1.9088361076163296	0.5328413260162199	Relative
NIHTB_DCCS_AgeCorrectedSS	Putamen_L	clustering coefficient	-0.013497154222067	0.994488010786334	-7.119778843959878	0.0176028768354312	3.345809959475559	0.2550859287702293	Relative
NIHTB_Flanker_AgeCorrectedSS	Putamen_L	clustering coefficient	-1.6807206831413537	0.3351332034012789	-5.188804425120661	0.0511747760616431	3.2928293714068464	0.2088732480035915	Relative
NIHTB_ListSorting_AgeCorrectedSS	Putamen_L	clustering coefficient	-0.3693227598443174	0.8417423968587733	-3.0370660515394614	0.2847156785558709	-0.2133483852439082	0.9391225151658188	Relative
BRIEF-P_Inhibit_T	Putamen_L	clustering coefficient	-1.5438638658120456	0.1294096926903226	3.0002480088643173	0.0602141896368758	0.5160987701224943	0.75663871380489	Relative
BRIEF-P_WorkingMemory_T	Putamen_L	clustering coefficient	-1.3432261796783893	0.4189236842027064	6.876954575876244	0.009375986370321	-0.6583644465939843	0.8095940638068748	Relative
BRIEF-P_Shift_T	Putamen_L	clustering coefficient	-1.265286299624292	0.3826690471436741	4.872355856020852	0.0334660505220591	-1.2577263763699458	0.5977858534330498	Relative
WISC_DigitSpan_ss	Putamen_L	clustering coefficient	-0.3824424804840866	0.3758557082522082	-1.0845534443639828	0.1066110454899535	-0.4089328079444834	0.5616028638873782	Relative
NIHTB_FluidComposite_AgeCorrectedSS	Putamen_L	clustering coefficient	-1.222882398668206	0.6250840454312305	-9.642016653245278	0.0141502482637073	3.884834884663574	0.3176979414176238	Relative
NIHTB_CrystallizedComposite_AgeCorrectedSS	Putamen_L	clustering coefficient	-3.4137009880857097	0.0629497650888346	-10.276723628756663	0.0004120671982475	1.987542062405916	0.4734689734877688	Relative
NIHTB_DCCS_AgeCorrectedSS	Putamen_R	clustering coefficient	-0.8164247245614881	0.6717587335046524	-6.991722200738146	0.0191327323693023	4.3886485509529045	0.1359332078360706	Relative
NIHTB_Flanker_AgeCorrectedSS	Putamen_R	clustering coefficient	-1.4514588270814015	0.3999695203504383	-5.165317476594616	0.0519738596371764	2.8790458120091755	0.2728181106300075	Relative
NIHTB_ListSorting_AgeCorrectedSS	Putamen_R	clustering coefficient	-0.5418357869400063	0.7667254821793484	-3.060857982887032	0.2789926169851233	-0.2281984792182846	0.9347399380869128	Relative
BRIEF-P_Inhibit_T	Putamen_R	clustering coefficient	-1.8000862823121146	0.0759734996815054	2.9289433263597644	0.0640521187471248	0.5965842635627586	0.7196737272338212	Relative
BRIEF-P_WorkingMemory_T	Putamen_R	clustering coefficient	-1.3085761876454591	0.4289955584698702	6.760086199932645	0.0100855141913888	-1.4704636275838925	0.5907639230752879	Relative
BRIEF-P_Shift_T	Putamen_R	clustering coefficient	-1.4559489321585868	0.3090125280799022	4.7528599184043	0.0349768161880727	-2.1987919293867155	0.3528638307949845	Relative
WISC_DigitSpan_ss	Putamen_R	clustering coefficient	-0.2509562795144979	0.5647719643860449	-1.1441926926701644	0.0921271844135809	-0.1873402132248438	0.793448607127793	Relative
NIHTB_FluidComposite_AgeCorrectedSS	Putamen_R	clustering coefficient	-1.500825262108107	0.5437196357616083	-9.563879269425367	0.0146372794974179	4.102400759130866	0.2907867640839688	Relative
NIHTB_CrystallizedComposite_AgeCorrectedSS	Putamen_R	clustering coefficient	-3.536513150967004	0.0516661376488008	-10.5622276285549	0.0002780403315416	2.9987685990971014	0.2805842933648252	Relative
NIHTB_DCCS_AgeCorrectedSS	Pallidum_L	clustering coefficient	-0.6032928579696392	0.762117630959846	-6.948828902837739	0.0208347418016083	2.954921247483623	0.3195060238940196	Relative
NIHTB_Flanker_AgeCorrectedSS	Pallidum_L	clustering coefficient	-2.228303328611412	0.2081537361393672	-5.145115275627772	0.0524770929187449	3.374670058797637	0.1997764263684309	Relative
NIHTB_ListSorting_AgeCorrectedSS	Pallidum_L	clustering coefficient	-0.2501128617665186	0.8939494178482844	-2.989750141235461	0.2909940275400794	-0.8708699847344238	0.7562298151929668	Relative
BRIEF-P_Inhibit_T	Pallidum_L	clustering coefficient	-1.7923885702349311	0.0745569009050174	3.0662886683124784	0.053924256098338	0.647570905175325	0.6945760465364099	Relative
BRIEF-P_WorkingMemory_T	Pallidum_L	clustering coefficient	-1.813647998445154	0.2703335047618374	6.968176947015676	0.00849293698469	-0.0118904736594205	0.9965059698762812	Relative
BRIEF-P_Shift_T	Pallidum_L	clustering coefficient	-1.780052854461382	0.2090948202161964	5.118894362080941	0.023795026202889	-1.7407285091488338	0.4569628588653763	Relative
WISC_DigitSpan_ss	Pallidum_L	clustering coefficient	-0.2558098117671884	0.5496222001215978	-1.0656437978815163	0.1152660222546934	-0.4803108626096959	0.4953647603093328	Relative
NIHTB_FluidComposite_AgeCorrectedSS	Pallidum_L	clustering coefficient	-1.373020642580688	0.5896948886836886	-9.522475182979454	0.015428637875514	2.978147109665604	0.4455720163058032	Relative
NIHTB_CrystallizedComposite_AgeCorrectedSS	Pallidum_L	clustering coefficient	-3.608070742837861	0.0524925992755807	-10.346588883771728	0.000359342305148	1.8746396254324296	0.5002242798029405	Relative
NIHTB_DCCS_AgeCorrectedSS	Pallidum_R	clustering coefficient	-0.7240820622709869	0.7131879951426195	-6.954355700855092	0.0204473142270996	3.4326911630866275	0.2477410134074272	Relative
NIHTB_Flanker_AgeCorrectedSS	Pallidum_R	clustering coefficient	-2.3345273260712696	0.1827749557511427	-5.133865414474195	0.0527013822435637	3.385173985694596	0.1987718156947513	Relative
NIHTB_ListSorting_AgeCorrectedSS	Pallidum_R	clustering coefficient	-0.0998425184689824	0.9571543556578848	-3.0397762923946505	0.2828631000080465	-0.7548987175210999	0.7879829529564459	Relative
BRIEF-P_Inhibit_T	Pallidum_R	clustering coefficient	-1.754900360586937	0.0763778408855937	3.0187195304972385	0.0567963810047197	0.3604939637797491	0.8238073322144015	Relative
BRIEF-P_WorkingMemory_T	Pallidum_R	clustering coefficient	-1.4240272689409528	0.3807778759688668	6.8965417064159205	0.0091649817941056	-0.6305089426786976	0.8137755451332525	Relative
BRIEF-P_Shift_T	Pallidum_R	clustering coefficient	-1.6249325775273464	0.2439115285712508	5.048697042246003	0.0251177041713883	-2.170537529134464	0.3451289793865363	Relative
WISC_DigitSpan_ss	Pallidum_R	clustering coefficient	-0.1949787013881068	0.6463699039622404	-1.0979852353361008	0.1061244192110028	-0.3867209554024056	0.579212360245487	Relative
NIHTB_FluidComposite_AgeCorrectedSS	Pallidum_R	clustering coefficient	-1.5711020075143465	0.532991909981916	-9.509790067557686	0.0154802099108572	3.156148937130064	0.4187353713786483	Relative
NIHTB_CrystallizedComposite_AgeCorrectedSS	Pallidum_R	clustering coefficient	-3.36685357702726	0.068387629939696	-10.467676616914057	0.0003234007612284	2.382106723996764	0.3942121196945289	Relative
NIHTB_DCCS_AgeCorrectedSS	Thalamus_L	clustering coefficient	-2.9165181268255167	0.1404283512022477	-6.875907752012402	0.0213573915723109	4.951199112711388	0.0957069073194115	Relative
NIHTB_Flanker_AgeCorrectedSS	Thalamus_L	clustering coefficient	-1.986775731619024	0.2602589881412701	-5.121278235771013	0.0542764277631304	2.983240990321606	0.2598339860739035	Relative
NIHTB_ListSorting_AgeCorrectedSS	Thalamus_L	clustering coefficient	-0.6579291798751411	0.7249740155356402	-3.083335395356781	0.2773090295711744	0.4097030597452831	0.8845544064981715	Relative
BRIEF-P_Inhibit_T	Thalamus_L	clustering coefficient	-1.7921036379270088	0.0740241589635666	3.122263800659242	0.0502497970551676	0.6022876910841656	0.7202959218792038	Relative
BRIEF-P_WorkingMemory_T	Thalamus_L	clustering coefficient	-1.9468080158328227	0.2348347887422769	7.0859201423959535	0.0074566660355461	-0.2301304551720102	0.9336065900984134	Relative
BRIEF-P_Shift_T	Thalamus_L	clustering coefficient	-1.429528977100115	0.3150591706914321	5.139950705297842	0.0245971336049454	-1.8534378669375264	0.441123075045467	Relative
WISC_DigitSpan_ss	Thalamus_L	clustering coefficient	0.1405869785924105	0.7446493926686567	-1.1021957189582616	0.1065525466083033	-0.6872324997692039	0.3437893828740863	Relative
NIHTB_FluidComposite_AgeCorrectedSS	Thalamus_L	clustering coefficient	-3.023097621354337	0.2317097498825146	-9.53283283308458	0.0149636324990069	4.899771268880744	0.2093905985923927	Relative
NIHTB_CrystallizedComposite_AgeCorrectedSS	Thalamus_L	clustering coefficient	-2.624505835895034	0.1593632677712504	-10.422391612713614	0.0003834048680311	1.853318580713652	0.5125349961207322	Relative
NIHTB_DCCS_AgeCorrectedSS	Thalamus_R	clustering coefficient	-3.075240218065667	0.1267930673508486	-6.971689642846294	0.0194533782348206	5.486595437448552	0.071225758326364	Relative
NIHTB_Flanker_AgeCorrectedSS	Thalamus_R	clustering coefficient	-2.010781039739604	0.2638907279691367	-5.148295796166913	0.0531441044657853	2.953232802830945	0.2761533192784355	Relative
NIHTB_ListSorting_AgeCorrectedSS	Thalamus_R	clustering coefficient	-1.187477799998906	0.5328299991428882	-2.9804428380902714	0.2926164295785403	0.2017693366339704	0.9441445760970272	Relative
BRIEF-P_Inhibit_T	Thalamus_R	clustering coefficient	-1.457795335326991	0.1506815963604233	3.0128715667233923	0.0602803556175942	0.4868558215442973	0.773299364315233	Relative
BRIEF-P_WorkingMemory_T	Thalamus_R	clustering coefficient	-1.6138704297122537	0.3254928855727547	7.076718730901956	0.0072404477162678	-1.4130915955844146	0.6068319598277865	Relative
BRIEF-P_Shift_T	Thalamus_R	clustering coefficient	-1.2560688512974063	0.375041395169903	5.141549507627868	0.0228825733055458	-2.9054946799468926	0.2220699482831049	Relative
WISC_DigitSpan_ss	Thalamus_R	clustering coefficient	0.0236577725449313	0.9567070968070156	-1.127950213912931	0.0996220084905364	-0.336462571310296	0.6426193562462521	Relative
NIHTB_FluidComposite_AgeCorrectedSS	Thalamus_R	clustering coefficient	-3.6694415575039256	0.1539536983917536	-9.562304596742942	0.014358026983166	5.635008368563676	0.1585141234647155	Relative
NIHTB_CrystallizedComposite_AgeCorrectedSS	Thalamus_R	clustering coefficient	-3.32191663085038	0.0801535745209744	-10.50675343094054	0.0003245959395072	2.8589737765802967	0.3217941014589914	Relative
NIHTB_DCCS_AgeCorrectedSS	Heschl_L	clustering coefficient	-1.0551324183039166	0.5783239979128874	-7.084179246304613	0.0181243732367775	4.434845886133671	0.1402856694522382	Relative
NIHTB_Flanker_AgeCorrectedSS	Heschl_L	clustering coefficient	-2.105053828515308	0.2139084833680538	-5.152500895846371	0.0524771045027133	3.434946314459681	0.1987546221729658	Relative
NIHTB_ListSorting_AgeCorrectedSS	Heschl_L	clustering coefficient	-0.3768859417201798	0.8337825902081445	-2.974547194005649	0.2951155467823818	-0.6069812919173362	0.8329012120859316	Relative
BRIEF-P_Inhibit_T	Heschl_L	clustering coefficient	-1.651352253601153	0.0864168690840486	2.9576623956585184	0.0615832803099565	0.1014770198662342	0.953587137341064	Relative
BRIEF-P_WorkingMemory_T	Heschl_L	clustering coefficient	-0.9019245761084538	0.5693948937796525	6.725467173532751	0.0111865699214048	-0.787832594322846	0.7854827644497491	Relative
BRIEF-P_Shift_T	Heschl_L	clustering coefficient	-1.9905335291015245	0.1451358623257283	4.805698307277328	0.0333058582939807	-1.3282369324531125	0.5925520490823695	Relative
WISC_DigitSpan_ss	Heschl_L	clustering coefficient	-0.5034297897105833	0.2179424459152172	-1.1203511323632502	0.093188784743039	-0.4295482754280859	0.5599173194521085	Relative
NIHTB_FluidComposite_AgeCorrectedSS	Heschl_L	clustering coefficient	-1.954528465760468	0.4219796730217872	-9.578927304480953	0.0150617711526155	3.7523573025592567	0.3486378241447084	Relative
NIHTB_CrystallizedComposite_AgeCorrectedSS	Heschl_L	clustering coefficient	-3.891203867465102	0.0287439678025276	-10.30984844702876	0.0003802429506576	2.663842899450499	0.3533393780891538	Relative
NIHTB_DCCS_AgeCorrectedSS	Heschl_R	clustering coefficient	-0.5799173219936065	0.7595753747008903	-6.94953064832854	0.0202970302724669	3.7530253167636105	0.2110781283364728	Relative
NIHTB_Flanker_AgeCorrectedSS	Heschl_R	clustering coefficient	-0.9362910941980646	0.5798828658933153	-5.165795529410711	0.0523292001814575	2.505479923810947	0.3486738836963181	Relative
NIHTB_ListSorting_AgeCorrectedSS	Heschl_R	clustering coefficient	0.3658860301523476	0.8381684846070705	-3.163041513824808	0.2644697533563891	-0.1864688705890158	0.9483616985668508	Relative
BRIEF-P_Inhibit_T	Heschl_R	clustering coefficient	-1.5054127070728052	0.1193125340004748	2.8668218962850456	0.0702877668599558	-0.090361633456272	0.9562618034028324	Relative
BRIEF-P_WorkingMemory_T	Heschl_R	clustering coefficient	-1.0388811754084522	0.5091484214580607	6.596387322157185	0.0118446676907268	-2.228848655433565	0.4100659335545872	Relative
BRIEF-P_Shift_T	Heschl_R	clustering coefficient	-1.2916983929458306	0.3443033003051141	4.566818302856177	0.0428770301690755	-2.41826303614189	0.3030038283945076	Relative
WISC_DigitSpan_ss	Heschl_R	clustering coefficient	-0.2287006456850198	0.5803777460518784	-1.1681971282422667	0.085325298632701	-0.3106146784903536	0.6597858249689598	Relative
NIHTB_FluidComposite_AgeCorrectedSS	Heschl_R	clustering coefficient	-1.0546415490250398	0.6637111001397427	-9.60387392829122	0.0145376366981295	3.466574526166157	0.3832696187320791	Relative
NIHTB_CrystallizedComposite_AgeCorrectedSS	Heschl_R	clustering coefficient	-3.17687802427589	0.0754417839768014	-10.535448007434224	0.000301662173498	2.610529225766416	0.3674360926840641	Relative
NIHTB_DCCS_AgeCorrectedSS	Temporal_Sup_L	clustering coefficient	-0.9443802867408336	0.6226458899184003	-6.86283039749603	0.0219732961834852	3.659732074297782	0.2264921591343182	Relative
NIHTB_Flanker_AgeCorrectedSS	Temporal_Sup_L	clustering coefficient	-1.6816921319121612	0.3252270860559785	-5.108000836252638	0.0543995242299782	2.7985492234513423	0.2979903244217455	Relative
NIHTB_ListSorting_AgeCorrectedSS	Temporal_Sup_L	clustering coefficient	0.1799035926271936	0.9208550084166708	-3.0958317090347194	0.2737856430726333	-0.6753896472682294	0.8143401751910654	Relative
BRIEF-P_Inhibit_T	Temporal_Sup_L	clustering coefficient	-1.469849397030243	0.1494128378443647	2.765315323848108	0.0812601446878109	-0.3070976583174146	0.8629480033791002	Relative
BRIEF-P_WorkingMemory_T	Temporal_Sup_L	clustering coefficient	-0.942173654585366	0.5738843954792441	6.549138313194212	0.0133616164135566	-1.0678869532903346	0.7165099750778139	Relative
BRIEF-P_Shift_T	Temporal_Sup_L	clustering coefficient	-1.1073255130800392	0.4473653098368282	4.465318277915982	0.0505557509956536	-1.8425049514910825	0.4715244220077579	Relative
WISC_DigitSpan_ss	Temporal_Sup_L	clustering coefficient	-0.311019774949444	0.4766728972502084	-1.2125265528742128	0.0720893533844699	-0.5762700839689003	0.4462232167063422	Relative
NIHTB_FluidComposite_AgeCorrectedSS	Temporal_Sup_L	clustering coefficient	-1.9467325683767565	0.4275329086771561	-9.476351904941971	0.0157125459155377	3.3933798740278607	0.396421873803998	Relative
NIHTB_CrystallizedComposite_AgeCorrectedSS	Temporal_Sup_L	clustering coefficient	-3.4952230519069216	0.0520361313563777	-10.467300908150811	0.0003055406290251	1.9716791420219155	0.4942140310061235	Relative
NIHTB_DCCS_AgeCorrectedSS	Temporal_Sup_R	clustering coefficient	-0.9700635597330352	0.6211467601099896	-7.059687476020587	0.0186644490342482	4.110610042286265	0.1727548505168309	Relative
NIHTB_Flanker_AgeCorrectedSS	Temporal_Sup_R	clustering coefficient	-1.72001923002617	0.3266690764886977	-5.088918867765548	0.0563154261178963	2.4791482026531675	0.3555834363874181	Relative
NIHTB_ListSorting_AgeCorrectedSS	Temporal_Sup_R	clustering coefficient	0.0041595474264116	0.9982123901278508	-3.098534135273453	0.2754851071120876	-0.2727595006127791	0.9240677566783062	Relative
BRIEF-P_Inhibit_T	Temporal_Sup_R	clustering coefficient	-1.8869827202228504	0.0775309971676039	2.9661258224474003	0.0611153208159208	0.7193105583646618	0.6715688724037071	Relative
BRIEF-P_WorkingMemory_T	Temporal_Sup_R	clustering coefficient	-1.1047520295650537	0.5291775031714138	6.751743157871813	0.0108189021006994	-0.5527244668504473	0.8440217067520495	Relative
BRIEF-P_Shift_T	Temporal_Sup_R	clustering coefficient	-1.4300017139274204	0.3431865567685704	4.800773201400354	0.0335330081441234	-2.214422378294896	0.3594277819080086	Relative
WISC_DigitSpan_ss	Temporal_Sup_R	clustering coefficient	-0.1919609437669578	0.6771713772600865	-1.1404305584199548	0.0934583459112383	-0.2748404579878651	0.7067500432662281	Relative
NIHTB_FluidComposite_AgeCorrectedSS	Temporal_Sup_R	clustering coefficient	-2.1827117184254057	0.3852432245690943	-9.52102207736401	0.0155159609712832	3.800646855201524	0.3357413087148085	Relative
NIHTB_CrystallizedComposite_AgeCorrectedSS	Temporal_Sup_R	clustering coefficient	-4.073232132062646	0.0268459801840011	-10.353336515085294	0.0003505126800748	3.0988662024334475	0.2781088644428663	Relative
NIHTB_DCCS_AgeCorrectedSS	Temporal_Pole_Sup_L	clustering coefficient	-1.5978221388543694	0.4046171965445523	-6.98209366172928	0.0201213650969684	4.3762078897753245	0.1433609534426045	Relative
NIHTB_Flanker_AgeCorrectedSS	Temporal_Pole_Sup_L	clustering coefficient	-2.2720284438743064	0.1830130840462815	-5.094301026270576	0.055245470194	3.609464570356797	0.173763656466042	Relative
NIHTB_ListSorting_AgeCorrectedSS	Temporal_Pole_Sup_L	clustering coefficient	0.0355795398952714	0.9843292056680524	-3.0432599859490748	0.284583093821043	-0.6570550860899036	0.8165539202723566	Relative
BRIEF-P_Inhibit_T	Temporal_Pole_Sup_L	clustering coefficient	-2.040726563473893	0.0406740776500638	3.0313336151061145	0.054136707314182	0.7183703953101311	0.6697122737661598	Relative
BRIEF-P_WorkingMemory_T	Temporal_Pole_Sup_L	clustering coefficient	-1.559955373101242	0.3427194832273709	6.8077995450115365	0.0101382045233097	0.2455868666134332	0.930234058572373	Relative
BRIEF-P_Shift_T	Temporal_Pole_Sup_L	clustering coefficient	-1.4755379052340785	0.2997193308909938	4.803179403170507	0.0346988483239111	-1.652473523905863	0.4964347169398034	Relative
WISC_DigitSpan_ss	Temporal_Pole_Sup_L	clustering coefficient	-0.0284035786149142	0.947302825604576	-1.1446370830023442	0.0910308708881644	-0.6997496392022517	0.3371793994281808	Relative
NIHTB_FluidComposite_AgeCorrectedSS	Temporal_Pole_Sup_L	clustering coefficient	-2.2166324750043827	0.3662399199043584	-9.449437475706226	0.0163168240840663	3.806750171509778	0.3337124749510491	Relative
NIHTB_CrystallizedComposite_AgeCorrectedSS	Temporal_Pole_Sup_L	clustering coefficient	-3.231033573919401	0.0726993079658415	-10.272644726044255	0.0004359644301546	2.3308883076542224	0.40910155271475	Relative
NIHTB_DCCS_AgeCorrectedSS	Temporal_Pole_Sup_R	clustering coefficient	-1.4777247683305017	0.462683911169632	-6.9035076504414965	0.0213549446151148	3.77993921300299	0.2041245435661752	Relative
[truncated: 23,093 more rows]
